# Supplementary material for: Unbiased proteomic mapping of the LINE-1 promoter using CRISPR Cas9
Source: Mob DNA. 2021 Aug 23;12:21. doi: 10.1186/s13100-021-00249-9 (PMC8381588; doi:10.1186/s13100-021-00249-9)
Supplement: Supplementary file 3 — Additional file 3: Supplemental Table 1. C-BERST Enriched proteins in LNCaP and E006AA-hT cells. Complete list of proteins that were enriched at least 1.5 fold in gRNA 4 and gRNA 7 when compared to the non-targeting control (gRNA NS). [file 13100_2021_249_MOESM3_ESM.xlsx]

## Sheet: LNCaP
Name	Description	Avg gRNA4	Avg gRNA 7	Avg gRNA NS	gRNA4 Enrichment	gRNA7 Enrichment	gRNA4 Enrichment Absolute Value	gRNA7 Enrichment Absolute Value
ETFB	Electron transfer flavoprotein subunit beta OS=Homo sapiens OX=9606 GN=ETFB PE=1 SV=3	0.00426816	0.000876373	0.000582869	7.32268	1.50355	7.32268	1.50355
GCAT	2-amino-3-ketobutyrate coenzyme A ligase, mitochondrial OS=Homo sapiens OX=9606 GN=GCAT PE=1 SV=1	0.00218904	0.0013192	0.000870584	2.51445	1.51531	2.51445	1.51531
MLLT1	Protein ENL OS=Homo sapiens OX=9606 GN=MLLT1 PE=1 SV=2	0.000151546	4.8853e-05	-3.19594e-05	-4.74181	-1.52859	4.74181	1.52859
TMEM43	Transmembrane protein 43 OS=Homo sapiens OX=9606 GN=TMEM43 PE=1 SV=1	0.000323595	0.000140289	9.12287e-05	3.54707	1.53778	3.54707	1.53778
MED28	Mediator of RNA polymerase II transcription subunit 28 OS=Homo sapiens OX=9606 GN=MED28 PE=1 SV=1	0.000673528	0.000642505	0.000411512	1.63672	1.56133	1.63672	1.56133
ZNF346	Zinc finger protein 346 OS=Homo sapiens OX=9606 GN=ZNF346 PE=1 SV=1	0.000177256	0.00012392	7.90453e-05	2.24247	1.5677	2.24247	1.5677
ATF7IP	Activating transcription factor 7-interacting protein 1 OS=Homo sapiens OX=9606 GN=ATF7IP PE=1 SV=3	0.000155949	0.000158288	9.9485e-05	1.56756	1.59108	1.56756	1.59108
PARS2	Probable proline--tRNA ligase, mitochondrial OS=Homo sapiens OX=9606 GN=PARS2 PE=1 SV=1	9.81684e-05	9.26099e-05	-5.80114e-05	-1.69223	-1.59641	1.69223	1.59641
HSD11B2	Corticosteroid 11-beta-dehydrogenase isozyme 2 OS=Homo sapiens OX=9606 GN=HSD11B2 PE=1 SV=2	5.37787e-05	4.28775e-05	-2.68487e-05	-2.00303	-1.597	2.00303	1.597
ERH	Enhancer of rudimentary homolog OS=Homo sapiens OX=9606 GN=ERH PE=1 SV=1	0.000493179	0.000495383	0.000304028	1.62215	1.6294	1.62215	1.6294
MMAB	Corrinoid adenosyltransferase OS=Homo sapiens OX=9606 GN=MMAB PE=1 SV=1	0.000526043	0.000565928	0.000346685	1.51735	1.6324	1.51735	1.6324
RPL12	60S ribosomal protein L12 OS=Homo sapiens OX=9606 GN=RPL12 PE=1 SV=1	0.00365716	0.00333807	0.00203897	1.79363	1.63714	1.79363	1.63714
ARMC6	Armadillo repeat-containing protein 6 OS=Homo sapiens OX=9606 GN=ARMC6 PE=1 SV=2	0.000102152	2.93098e-05	1.78054e-05	5.73713	1.64612	5.73713	1.64612
GATB	Glutamyl-tRNA(Gln) amidotransferase subunit B, mitochondrial OS=Homo sapiens OX=9606 GN=GATB PE=1 SV=1	0.00101504	0.000723002	0.000438635	2.31408	1.6483	2.31408	1.6483
SRSF10	Serine/arginine-rich splicing factor 10 OS=Homo sapiens OX=9606 GN=SRSF10 PE=1 SV=1	0.00200721	0.00214652	0.00128138	1.56644	1.67516	1.56644	1.67516
MRI1	Methylthioribose-1-phosphate isomerase OS=Homo sapiens OX=9606 GN=MRI1 PE=1 SV=1	0.000386984	0.000340802	0.000203073	1.90564	1.67823	1.90564	1.67823
HAGH	Hydroxyacylglutathione hydrolase, mitochondrial OS=Homo sapiens OX=9606 GN=HAGH PE=1 SV=2	0.00179376	0.00195883	0.00115532	1.55261	1.69548	1.55261	1.69548
SF3A1	Splicing factor 3A subunit 1 OS=Homo sapiens OX=9606 GN=SF3A1 PE=1 SV=1	0.00254068	0.00281521	0.00165073	1.53912	1.70543	1.53912	1.70543
SRSF6	Serine/arginine-rich splicing factor 6 OS=Homo sapiens OX=9606 GN=SRSF6 PE=1 SV=2	0.00385671	0.00382741	0.0022369	1.72413	1.71103	1.72413	1.71103
MRPL4	39S ribosomal protein L4, mitochondrial OS=Homo sapiens OX=9606 GN=MRPL4 PE=1 SV=1	0.00186597	0.00128218	0.000744279	2.50708	1.72271	2.50708	1.72271
OSGEPL1	Probable tRNA N6-adenosine threonylcarbamoyltransferase, mitochondrial OS=Homo sapiens OX=9606 GN=OSGEPL1 PE=2 SV=2	0.00314326	0.00229317	0.00133024	2.36292	1.72388	2.36292	1.72388
TAF9B	Transcription initiation factor TFIID subunit 9B OS=Homo sapiens OX=9606 GN=TAF9B PE=1 SV=1	0.000277219	0.000293898	0.000169252	1.63791	1.73645	1.63791	1.73645
SNRPE	Small nuclear ribonucleoprotein E OS=Homo sapiens OX=9606 GN=SNRPE PE=1 SV=1	0.0053919	0.00616972	0.00354924	1.51917	1.73832	1.51917	1.73832
UTP18	U3 small nucleolar RNA-associated protein 18 homolog OS=Homo sapiens OX=9606 GN=UTP18 PE=1 SV=3	7.90637e-05	9.06892e-05	5.20966e-05	1.51764	1.74079	1.51764	1.74079
KPRP	Keratinocyte proline-rich protein OS=Homo sapiens OX=9606 GN=KPRP PE=1 SV=1	0.00013285	0.000116143	6.60099e-05	2.01257	1.75948	2.01257	1.75948
ZNF639	Zinc finger protein 639 OS=Homo sapiens OX=9606 GN=ZNF639 PE=1 SV=1	0.000113945	0.000129391	7.33381e-05	1.5537	1.76431	1.5537	1.76431
TFIP11	Tuftelin-interacting protein 11 OS=Homo sapiens OX=9606 GN=TFIP11 PE=1 SV=1	0.000943242	0.000454704	0.000256542	3.67676	1.77243	3.67676	1.77243
SETD2	Histone-lysine N-methyltransferase SETD2 OS=Homo sapiens OX=9606 GN=SETD2 PE=1 SV=3	0.000556082	0.000408848	0.000227939	2.43961	1.79367	2.43961	1.79367
MMUT	Methylmalonyl-CoA mutase, mitochondrial OS=Homo sapiens OX=9606 GN=MMUT PE=1 SV=4	0.00136224	0.000758849	-0.000422275	-3.22596	-1.79705	3.22596	1.79705
APRT	Adenine phosphoribosyltransferase OS=Homo sapiens OX=9606 GN=APRT PE=1 SV=2	4.85169e-06	6.21162e-07	-3.43123e-07	-14.1398	-1.81032	14.1398	1.81032
NUBPL	Iron-sulfur protein NUBPL OS=Homo sapiens OX=9606 GN=NUBPL PE=1 SV=3	0.00478454	0.00305725	-0.00168629	-2.83732	-1.813	2.83732	1.813
NTHL1	Endonuclease III-like protein 1 OS=Homo sapiens OX=9606 GN=NTHL1 PE=1 SV=2	0.000180323	0.000204399	0.000112302	1.60569	1.82008	1.60569	1.82008
SLC25A40	Solute carrier family 25 member 40 OS=Homo sapiens OX=9606 GN=SLC25A40 PE=1 SV=1	0.000507572	0.000446182	0.000244899	2.07257	1.8219	2.07257	1.8219
KIF13A	Kinesin-like protein KIF13A OS=Homo sapiens OX=9606 GN=KIF13A PE=1 SV=1	0.000420539	-0.000486012	-0.000265619	-1.58324	1.82973	1.58324	1.82973
QTRT2	Queuine tRNA-ribosyltransferase accessory subunit 2 OS=Homo sapiens OX=9606 GN=QTRT2 PE=1 SV=1	0.000174785	0.000175111	9.48217e-05	1.8433	1.84674	1.8433	1.84674
RANBP6	Ran-binding protein 6 OS=Homo sapiens OX=9606 GN=RANBP6 PE=1 SV=2	9.13334e-05	7.67517e-05	-4.14105e-05	-2.20556	-1.85344	2.20556	1.85344
MRPL44	39S ribosomal protein L44, mitochondrial OS=Homo sapiens OX=9606 GN=MRPL44 PE=1 SV=1	0.000610961	0.000399889	0.000215401	2.83639	1.85648	2.83639	1.85648
SRSF4	Serine/arginine-rich splicing factor 4 OS=Homo sapiens OX=9606 GN=SRSF4 PE=1 SV=2	0.00365598	0.00384965	0.00205324	1.78059	1.87491	1.78059	1.87491
PRDX5	Peroxiredoxin-5, mitochondrial OS=Homo sapiens OX=9606 GN=PRDX5 PE=1 SV=4	0.00433227	0.00503752	0.0026498	1.63495	1.9011	1.63495	1.9011
RPL3	60S ribosomal protein L3 OS=Homo sapiens OX=9606 GN=RPL3 PE=1 SV=2	0.00619952	0.00785044	0.00412889	1.5015	1.90135	1.5015	1.90135
UTP20	Small subunit processome component 20 homolog OS=Homo sapiens OX=9606 GN=UTP20 PE=1 SV=3	0.00146255	0.00146756	0.000765657	1.91019	1.91673	1.91019	1.91673
CDK13	Cyclin-dependent kinase 13 OS=Homo sapiens OX=9606 GN=CDK13 PE=1 SV=2	0.0015169	0.00166362	0.000865264	1.75311	1.92267	1.75311	1.92267
RPL13A	60S ribosomal protein L13a (Fragment) OS=Homo sapiens OX=9606 GN=RPL13A PE=1 SV=2	0.00297405	0.00369121	0.00187686	1.58459	1.9667	1.58459	1.9667
FAM120C	Constitutive coactivator of PPAR-gamma-like protein 2 OS=Homo sapiens OX=9606 GN=FAM120C PE=1 SV=3	0.000237247	0.000310758	0.000157455	1.50677	1.97363	1.50677	1.97363
MKI67	Proliferation marker protein Ki-67 OS=Homo sapiens OX=9606 GN=MKI67 PE=1 SV=2	0.000718609	0.000785146	0.000391921	1.83355	2.00333	1.83355	2.00333
ALKBH7	Alpha-ketoglutarate-dependent dioxygenase alkB homolog 7, mitochondrial OS=Homo sapiens OX=9606 GN=ALKBH7 PE=1 SV=1	0.000657042	0.000861936	0.000429001	1.53156	2.00917	1.53156	2.00917
GFM1	Elongation factor G, mitochondrial OS=Homo sapiens OX=9606 GN=GFM1 PE=1 SV=2	0.0039302	0.0021048	0.00104669	3.75488	2.01091	3.75488	2.01091
SETDB1	Histone-lysine N-methyltransferase SETDB1 OS=Homo sapiens OX=9606 GN=SETDB1 PE=1 SV=1	0.000123221	8.61939e-05	4.20792e-05	2.92832	2.04838	2.92832	2.04838
TNRC18	Trinucleotide repeat-containing gene 18 protein OS=Homo sapiens OX=9606 GN=TNRC18 PE=1 SV=1	8.5718e-05	7.03048e-05	3.41186e-05	2.51235	2.0606	2.51235	2.0606
KIF1B	Kinesin-like protein KIF1B OS=Homo sapiens OX=9606 GN=KIF1B PE=1 SV=5	0.000362643	7.94681e-05	-3.84889e-05	-9.42202	-2.0647	9.42202	2.0647
PIAS1	E3 SUMO-protein ligase PIAS1 OS=Homo sapiens OX=9606 GN=PIAS1 PE=1 SV=2	0.000184101	0.000148834	7.19034e-05	2.56039	2.06992	2.56039	2.06992
MAZ	Myc-associated zinc finger protein OS=Homo sapiens OX=9606 GN=MAZ PE=1 SV=1	0.000477856	0.000409764	0.000195863	2.43974	2.09209	2.43974	2.09209
BCOR	BCL-6 corepressor OS=Homo sapiens OX=9606 GN=BCOR PE=1 SV=1	0.000112247	0.0001582	7.41624e-05	1.51352	2.13315	1.51352	2.13315
CEPT1	Choline/ethanolaminephosphotransferase 1 OS=Homo sapiens OX=9606 GN=CEPT1 PE=1 SV=1	0.00193007	0.0022153	0.001019	1.89408	2.17399	1.89408	2.17399
CHD9	Chromodomain-helicase-DNA-binding protein 9 OS=Homo sapiens OX=9606 GN=CHD9 PE=1 SV=2	0.000191738	0.000103037	-4.72319e-05	-4.0595	-2.18151	4.0595	2.18151
MED11	Mediator of RNA polymerase II transcription subunit 11 OS=Homo sapiens OX=9606 GN=MED11 PE=1 SV=2	0.000169574	0.000181276	8.26736e-05	2.05113	2.19267	2.05113	2.19267
RBM22	Pre-mRNA-splicing factor RBM22 OS=Homo sapiens OX=9606 GN=RBM22 PE=1 SV=1	0.000317634	0.000409931	0.000186844	1.69999	2.19397	1.69999	2.19397
CSTF1	Cleavage stimulation factor subunit 1 OS=Homo sapiens OX=9606 GN=CSTF1 PE=1 SV=1	0.000719513	0.000985609	0.000432059	1.66531	2.28119	1.66531	2.28119
TRIM3	Tripartite motif-containing protein 3 OS=Homo sapiens OX=9606 GN=TRIM3 PE=1 SV=2	0.000231834	4.7497e-05	2.07227e-05	11.1874	2.29203	11.1874	2.29203
ACAD9	Acyl-CoA dehydrogenase family member 9, mitochondrial OS=Homo sapiens OX=9606 GN=ACAD9 PE=1 SV=1	0.000636477	0.00040929	0.000177774	3.58026	2.3023	3.58026	2.3023
STRBP	Spermatid perinuclear RNA-binding protein OS=Homo sapiens OX=9606 GN=STRBP PE=1 SV=1	0.00763143	0.0112947	0.00485062	1.57329	2.3285	1.57329	2.3285
PUS1	tRNA pseudouridine synthase A OS=Homo sapiens OX=9606 GN=PUS1 PE=1 SV=3	0.0012172	0.00120963	0.000518112	2.34929	2.33469	2.34929	2.33469
ABHD18	Protein ABHD18 OS=Homo sapiens OX=9606 GN=ABHD18 PE=1 SV=1	0.000356649	0.000215429	9.18257e-05	3.88397	2.34607	3.88397	2.34607
MAD1L1	Mitotic spindle assembly checkpoint protein MAD1 OS=Homo sapiens OX=9606 GN=MAD1L1 PE=1 SV=2	2.0163e-05	1.00069e-05	-4.25413e-06	-4.73962	-2.35228	4.73962	2.35228
CSTF2T	Cleavage stimulation factor subunit 2 tau variant OS=Homo sapiens OX=9606 GN=CSTF2T PE=1 SV=1	0.000268212	0.000321114	0.000135727	1.97611	2.36588	1.97611	2.36588
PITRM1	Presequence protease, mitochondrial (Fragment) OS=Homo sapiens OX=9606 GN=PITRM1 PE=1 SV=1	0.00341435	0.00153333	-0.000640489	-5.33085	-2.39401	5.33085	2.39401
DHX30	ATP-dependent RNA helicase DHX30 OS=Homo sapiens OX=9606 GN=DHX30 PE=1 SV=1	0.0013203	0.000421659	-0.000173968	-7.58931	-2.42377	7.58931	2.42377
INTS8	Integrator complex subunit 8 OS=Homo sapiens OX=9606 GN=INTS8 PE=1 SV=1	0.000177988	0.000271264	0.000110921	1.60464	2.44556	1.60464	2.44556
MDN1	Midasin OS=Homo sapiens OX=9606 GN=MDN1 PE=1 SV=2	0.000713204	0.000938403	0.000383051	1.8619	2.44981	1.8619	2.44981
LRRC41	Leucine-rich repeat-containing protein 41 OS=Homo sapiens OX=9606 GN=LRRC41 PE=1 SV=3	0.000328233	0.000433099	0.000175875	1.86629	2.46254	1.86629	2.46254
CPNE3	Copine-3 OS=Homo sapiens OX=9606 GN=CPNE3 PE=1 SV=1	0.000371385	0.000535377	0.00021731	1.70902	2.46366	1.70902	2.46366
DMAC2L	ATP synthase subunit s, mitochondrial OS=Homo sapiens OX=9606 GN=DMAC2L PE=1 SV=3	0.00115205	0.00117865	0.000477852	2.41089	2.46656	2.41089	2.46656
HCFC2	Host cell factor 2 OS=Homo sapiens OX=9606 GN=HCFC2 PE=1 SV=1	0.0017411	0.00232425	0.000937318	1.85753	2.47968	1.85753	2.47968
LRPPRC	Leucine-rich PPR motif-containing protein, mitochondrial OS=Homo sapiens OX=9606 GN=LRPPRC PE=1 SV=3	0.00413273	0.0049967	0.00201027	2.05581	2.48559	2.05581	2.48559
ZNF91	Zinc finger protein 91 OS=Homo sapiens OX=9606 GN=ZNF91 PE=2 SV=2	0.000316285	0.00044579	0.000179079	1.76617	2.48935	1.76617	2.48935
MTERF4	Transcription termination factor 4, mitochondrial OS=Homo sapiens OX=9606 GN=MTERF4 PE=1 SV=3	0.000477438	0.000519493	0.000208248	2.29265	2.49459	2.29265	2.49459
BRPF1	Peregrin OS=Homo sapiens OX=9606 GN=BRPF1 PE=1 SV=2	0.00012624	0.000116333	4.65687e-05	2.71083	2.4981	2.71083	2.4981
SNRPB2	U2 small nuclear ribonucleoprotein B'' OS=Homo sapiens OX=9606 GN=SNRPB2 PE=1 SV=1	0.00377281	0.00606865	0.00242242	1.55746	2.50521	1.55746	2.50521
RPP30	Ribonuclease P protein subunit p30 OS=Homo sapiens OX=9606 GN=RPP30 PE=1 SV=1	0.000280433	0.000347328	0.000138264	2.02825	2.51206	2.02825	2.51206
MLF2	Myeloid leukemia factor 2 OS=Homo sapiens OX=9606 GN=MLF2 PE=1 SV=1	0.000370295	0.000613254	0.000239846	1.54389	2.55686	1.54389	2.55686
CHD8	Chromodomain-helicase-DNA-binding protein 8 OS=Homo sapiens OX=9606 GN=CHD8 PE=1 SV=5	0.000100186	0.000148713	-5.76296e-05	-1.73845	-2.5805	1.73845	2.5805
PAPOLG	Poly(A) polymerase gamma OS=Homo sapiens OX=9606 GN=PAPOLG PE=1 SV=2	2.31496e-05	1.10094e-05	-4.25413e-06	-5.44168	-2.58792	5.44168	2.58792
ALDH6A1	Methylmalonate-semialdehyde dehydrogenase [acylating], mitochondrial OS=Homo sapiens OX=9606 GN=ALDH6A1 PE=1 SV=2	0.00117302	0.0010489	0.000405002	2.89634	2.58986	2.89634	2.58986
KDM4A	Lysine-specific demethylase 4A OS=Homo sapiens OX=9606 GN=KDM4A PE=1 SV=2	0.000253803	0.00031404	0.000121174	2.09453	2.59164	2.09453	2.59164
TMEM168	Transmembrane protein 168 OS=Homo sapiens OX=9606 GN=TMEM168 PE=2 SV=2	4.17947e-05	6.06887e-05	-2.33033e-05	-1.79351	-2.6043	1.79351	2.6043
ZBTB11	Zinc finger and BTB domain-containing protein 11 OS=Homo sapiens OX=9606 GN=ZBTB11 PE=1 SV=2	0.000131934	0.000229672	8.78974e-05	1.501	2.61295	1.501	2.61295
PMS2	Mismatch repair endonuclease PMS2 OS=Homo sapiens OX=9606 GN=PMS2 PE=1 SV=2	0.000375484	0.000595469	0.000224394	1.67333	2.65368	1.67333	2.65368
ARIH2	E3 ubiquitin-protein ligase ARIH2 OS=Homo sapiens OX=9606 GN=ARIH2 PE=1 SV=1	0.000186925	0.000278829	0.00010447	1.78928	2.669	1.78928	2.669
HTATSF1	HIV Tat-specific factor 1 OS=Homo sapiens OX=9606 GN=HTATSF1 PE=1 SV=1	0.000441395	0.000552097	0.000206842	2.13397	2.66917	2.13397	2.66917
RAB21	Ras-related protein Rab-21 OS=Homo sapiens OX=9606 GN=RAB21 PE=1 SV=3	0.000119681	0.000185779	-6.95833e-05	-1.71996	-2.66988	1.71996	2.66988
RPL21	60S ribosomal protein L21 OS=Homo sapiens OX=9606 GN=RPL21 PE=1 SV=2	0.011635	0.0116146	0.00432606	2.68951	2.68481	2.68951	2.68481
P4HB	Protein disulfide-isomerase OS=Homo sapiens OX=9606 GN=P4HB PE=1 SV=3	2.1743e-05	2.01445e-05	7.43373e-06	2.92491	2.70988	2.92491	2.70988
INTS10	Integrator complex subunit 10 OS=Homo sapiens OX=9606 GN=INTS10 PE=1 SV=2	0.000372165	0.000461191	0.000169694	2.19315	2.71778	2.19315	2.71778
RPL7L1	60S ribosomal protein L7-like 1 OS=Homo sapiens OX=9606 GN=RPL7L1 PE=1 SV=2	0.000154863	0.000226282	-8.22731e-05	-1.88231	-2.75037	1.88231	2.75037
SUCLG2	Succinate--CoA ligase [GDP-forming] subunit beta, mitochondrial OS=Homo sapiens OX=9606 GN=SUCLG2 PE=1 SV=2	0.000770713	0.00025995	-9.30455e-05	-8.28319	-2.7938	8.28319	2.7938
HEMK1	HemK methyltransferase family member 1 OS=Homo sapiens OX=9606 GN=HEMK1 PE=1 SV=1	0.000394496	0.000268484	9.55985e-05	4.12659	2.80845	4.12659	2.80845
SMNDC1	Survival of motor neuron-related-splicing factor 30 OS=Homo sapiens OX=9606 GN=SMNDC1 PE=1 SV=1	0.000159095	0.000284725	0.000100167	1.5883	2.8425	1.5883	2.8425
TAF9	Transcription initiation factor TFIID subunit 9 OS=Homo sapiens OX=9606 GN=TAF9 PE=1 SV=1	0.000261063	0.000365353	0.000127835	2.04218	2.85799	2.04218	2.85799
ARID1B	AT-rich interactive domain-containing protein 1B OS=Homo sapiens OX=9606 GN=ARID1B PE=1 SV=1	0.000576213	0.000966591	0.00033201	1.73553	2.91133	1.73553	2.91133
RPL18A	60S ribosomal protein L18a OS=Homo sapiens OX=9606 GN=RPL18A PE=1 SV=2	0.00337416	0.00532915	0.00181852	1.85544	2.93049	1.85544	2.93049
ACAT1	Acetyl-CoA acetyltransferase, mitochondrial (Fragment) OS=Homo sapiens OX=9606 GN=ACAT1 PE=1 SV=1	0.000271695	0.000258546	8.74899e-05	3.10545	2.95515	3.10545	2.95515
TRIR	Telomerase RNA component interacting RNase OS=Homo sapiens OX=9606 GN=TRIR PE=1 SV=1	3.12704e-05	1.26348e-05	-4.25413e-06	-7.35061	-2.97001	7.35061	2.97001
CMPK1	UMP-CMP kinase OS=Homo sapiens OX=9606 GN=CMPK1 PE=1 SV=3	9.24383e-06	1.26967e-05	-4.25413e-06	-2.17291	-2.98455	2.17291	2.98455
PSMD3	26S proteasome non-ATPase regulatory subunit 3 OS=Homo sapiens OX=9606 GN=PSMD3 PE=1 SV=2	0.00020764	0.000326435	0.000108063	1.92147	3.02077	1.92147	3.02077
CTCF	Transcriptional repressor CTCF OS=Homo sapiens OX=9606 GN=CTCF PE=1 SV=1	3.68107e-05	1.75422e-05	5.79811e-06	6.34874	3.02551	6.34874	3.02551
KIAA0391	Mitochondrial ribonuclease P catalytic subunit OS=Homo sapiens OX=9606 GN=KIAA0391 PE=1 SV=2	0.000326699	0.000313553	0.000101895	3.20624	3.07723	3.20624	3.07723
MCRS1	Microspherule protein 1 OS=Homo sapiens OX=9606 GN=MCRS1 PE=1 SV=1	0.000487818	0.000298349	9.54119e-05	5.11276	3.12696	5.11276	3.12696
MED23	Mediator of RNA polymerase II transcription subunit 23 OS=Homo sapiens OX=9606 GN=MED23 PE=1 SV=1	0.000509893	0.000715757	0.000227572	2.24057	3.14518	2.24057	3.14518
SENP3	Sentrin-specific protease 3 OS=Homo sapiens OX=9606 GN=SENP3 PE=1 SV=2	0.000733134	0.00125241	0.000397011	1.84663	3.15461	1.84663	3.15461
ZNF737	Zinc finger protein 737 OS=Homo sapiens OX=9606 GN=ZNF737 PE=2 SV=3	0.000424759	0.000500874	0.000158262	2.68389	3.16483	2.68389	3.16483
MRPS9	28S ribosomal protein S9, mitochondrial OS=Homo sapiens OX=9606 GN=MRPS9 PE=1 SV=2	0.000215468	0.000310957	9.71519e-05	2.21784	3.20073	2.21784	3.20073
POLDIP3	Polymerase delta-interacting protein 3 OS=Homo sapiens OX=9606 GN=POLDIP3 PE=1 SV=1	0.000173533	0.000152302	4.75619e-05	3.64858	3.20218	3.64858	3.20218
TMEM161A	Transmembrane protein 161A OS=Homo sapiens OX=9606 GN=TMEM161A PE=1 SV=1	6.30748e-05	7.14675e-05	2.20634e-05	2.85879	3.23918	2.85879	3.23918
INTS4	Integrator complex subunit 4 OS=Homo sapiens OX=9606 GN=INTS4 PE=1 SV=2	0.000307862	0.000564942	0.000173692	1.77247	3.25256	1.77247	3.25256
SEC24C	Protein transport protein Sec24C OS=Homo sapiens OX=9606 GN=SEC24C PE=1 SV=3	4.93981e-05	9.08465e-05	2.78569e-05	1.77328	3.26119	1.77328	3.26119
HSPE1-MOB4	HSPE1-MOB4 readthrough OS=Homo sapiens OX=9606 GN=HSPE1-MOB4 PE=3 SV=1	0.000245184	0.00036198	0.000109088	2.24758	3.31824	2.24758	3.31824
CREBBP	CREB-binding protein OS=Homo sapiens OX=9606 GN=CREBBP PE=1 SV=3	0.000516324	0.000957276	0.000288369	1.7905	3.31963	1.7905	3.31963
RBBP8NL	RBBP8 N-terminal-like protein OS=Homo sapiens OX=9606 GN=RBBP8NL PE=2 SV=3	8.74848e-05	1.80001e-05	5.40664e-06	16.181	3.32925	16.181	3.32925
SNRPGP15	Putative small nuclear ribonucleoprotein G-like protein 15 OS=Homo sapiens OX=9606 GN=SNRPGP15 PE=5 SV=2	0.00267981	0.00510457	0.00152424	1.75813	3.34893	1.75813	3.34893
MRM2	rRNA methyltransferase 2, mitochondrial OS=Homo sapiens OX=9606 GN=MRM2 PE=1 SV=1	0.000253595	0.000548578	0.000163696	1.54918	3.3512	1.54918	3.3512
PHC3	Polyhomeotic-like protein 3 OS=Homo sapiens OX=9606 GN=PHC3 PE=1 SV=1	0.000304662	0.000395932	0.000117949	2.58301	3.35682	2.58301	3.35682
PPAN-P2RY11	HCG2039996 OS=Homo sapiens OX=9606 GN=PPAN-P2RY11 PE=3 SV=1	0.000223418	0.000501026	0.000148816	1.5013	3.36674	1.5013	3.36674
ANXA11	Annexin A11 OS=Homo sapiens OX=9606 GN=ANXA11 PE=1 SV=1	0.000294661	0.00050267	0.000149261	1.97414	3.36773	1.97414	3.36773
ZFP91	E3 ubiquitin-protein ligase ZFP91 OS=Homo sapiens OX=9606 GN=ZFP91 PE=1 SV=1	7.95599e-05	0.00015621	4.5221e-05	1.75936	3.45435	1.75936	3.45435
CTPS2	CTP synthase 2 OS=Homo sapiens OX=9606 GN=CTPS2 PE=1 SV=1	0.000204695	0.000211298	6.10925e-05	3.35058	3.45866	3.35058	3.45866
MRPL21	39S ribosomal protein L21, mitochondrial OS=Homo sapiens OX=9606 GN=MRPL21 PE=1 SV=2	0.000836964	0.000228859	-6.59231e-05	-12.6961	-3.47161	12.6961	3.47161
ACOT2	Acyl-coenzyme A thioesterase 2, mitochondrial OS=Homo sapiens OX=9606 GN=ACOT2 PE=1 SV=6	0.00554797	0.00613766	0.00174124	3.18622	3.52488	3.18622	3.52488
PMPCA	Mitochondrial-processing peptidase subunit alpha OS=Homo sapiens OX=9606 GN=PMPCA PE=1 SV=2	0.000363548	0.000736408	0.000208012	1.74773	3.54022	1.74773	3.54022
ZMIZ1	Zinc finger MIZ domain-containing protein 1 OS=Homo sapiens OX=9606 GN=ZMIZ1 PE=1 SV=3	0.000115689	0.000181672	5.08862e-05	2.27349	3.57015	2.27349	3.57015
ACADSB	Short/branched chain specific acyl-CoA dehydrogenase, mitochondrial OS=Homo sapiens OX=9606 GN=ACADSB PE=1 SV=1	0.000115482	0.00018315	5.0952e-05	2.26648	3.59455	2.26648	3.59455
IPO5	Importin-5 (Fragment) OS=Homo sapiens OX=9606 GN=IPO5 PE=1 SV=1	6.30966e-06	9.91734e-06	2.75766e-06	2.28805	3.59629	2.28805	3.59629
RNGTT	mRNA-capping enzyme OS=Homo sapiens OX=9606 GN=RNGTT PE=1 SV=1	0.000215873	0.000207129	5.61797e-05	3.84255	3.68691	3.84255	3.68691
NCOA6	Nuclear receptor coactivator 6 OS=Homo sapiens OX=9606 GN=NCOA6 PE=1 SV=3	0.000143765	0.0001671	4.53015e-05	3.17352	3.68863	3.17352	3.68863
HADHA	Trifunctional enzyme subunit alpha, mitochondrial OS=Homo sapiens OX=9606 GN=HADHA PE=1 SV=2	0.00373688	0.00787761	0.00211338	1.7682	3.72749	1.7682	3.72749
DOCK6	Dedicator of cytokinesis protein 6 OS=Homo sapiens OX=9606 GN=DOCK6 PE=1 SV=3	1.86479e-05	1.59002e-05	-4.25413e-06	-4.38348	-3.73759	4.38348	3.73759
NDUFAF7	Protein arginine methyltransferase NDUFAF7, mitochondrial OS=Homo sapiens OX=9606 GN=NDUFAF7 PE=1 SV=1	4.13508e-05	1.34259e-05	3.56855e-06	11.5876	3.76228	11.5876	3.76228
POLR2C	DNA-directed RNA polymerase II subunit RPB3 OS=Homo sapiens OX=9606 GN=POLR2C PE=1 SV=2	0.000795739	0.00138608	0.000368356	2.16024	3.76289	2.16024	3.76289
ABCE1	ATP-binding cassette sub-family E member 1 OS=Homo sapiens OX=9606 GN=ABCE1 PE=1 SV=1	9.85079e-05	0.000154114	-4.08479e-05	-2.41158	-3.77288	2.41158	3.77288
ZBTB33	Transcriptional regulator Kaiso OS=Homo sapiens OX=9606 GN=ZBTB33 PE=1 SV=2	0.000246884	0.000385205	0.000101823	2.42464	3.78308	2.42464	3.78308
RPUSD4	Mitochondrial RNA pseudouridine synthase RPUSD4 OS=Homo sapiens OX=9606 GN=RPUSD4 PE=1 SV=1	0.000180819	3.97324e-05	-1.04227e-05	-17.3486	-3.81211	17.3486	3.81211
CBR3	Carbonyl reductase [NADPH] 3 OS=Homo sapiens OX=9606 GN=CBR3 PE=1 SV=3	0.000148801	0.000140727	3.64944e-05	4.07736	3.85612	4.07736	3.85612
STAG2	Cohesin subunit SA-2 OS=Homo sapiens OX=9606 GN=STAG2 PE=1 SV=3	0.000253692	0.000490899	0.00012673	2.00182	3.87357	2.00182	3.87357
ACAT1	Acetyl-CoA acetyltransferase, mitochondrial OS=Homo sapiens OX=9606 GN=ACAT1 PE=1 SV=1	0.0211281	0.0248926	0.00641512	3.29348	3.88031	3.29348	3.88031
PPP6R3	Serine/threonine-protein phosphatase 6 regulatory subunit 3 OS=Homo sapiens OX=9606 GN=PPP6R3 PE=1 SV=2	5.86153e-05	7.72169e-05	1.98421e-05	2.95409	3.89158	2.95409	3.89158
PRDX2	Peroxiredoxin-2 OS=Homo sapiens OX=9606 GN=PRDX2 PE=1 SV=5	0.000206813	0.000397909	0.000101453	2.03852	3.92212	2.03852	3.92212
POLD2	DNA polymerase delta subunit 2 OS=Homo sapiens OX=9606 GN=POLD2 PE=1 SV=1	0.000304126	0.000497304	0.000125568	2.42201	3.96045	2.42201	3.96045
RAB9A	Ras-related protein Rab-9A OS=Homo sapiens OX=9606 GN=RAB9A PE=1 SV=1	0.000346865	0.000117081	2.95537e-05	11.7368	3.96163	11.7368	3.96163
FAM120B	Constitutive coactivator of peroxisome proliferator-activated receptor gamma OS=Homo sapiens OX=9606 GN=FAM120B PE=1 SV=1	0.000143184	0.000204257	5.12469e-05	2.794	3.98575	2.794	3.98575
RPS10	40S ribosomal protein S10 OS=Homo sapiens OX=9606 GN=RPS10 PE=1 SV=1	0.000288199	0.000708992	0.000175214	1.64484	4.04644	1.64484	4.04644
NELFA	Negative elongation factor A OS=Homo sapiens OX=9606 GN=NELFA PE=1 SV=1	0.000280032	0.000472107	0.000115982	2.41443	4.0705	2.41443	4.0705
AKAP11	A-kinase anchor protein 11 OS=Homo sapiens OX=9606 GN=AKAP11 PE=1 SV=1	1.01817e-05	1.74686e-05	-4.25413e-06	-2.39337	-4.10628	2.39337	4.10628
HEATR1	HEAT repeat-containing protein 1 OS=Homo sapiens OX=9606 GN=HEATR1 PE=1 SV=3	0.0010896	0.000403325	-9.69437e-05	-11.2395	-4.1604	11.2395	4.1604
DRG2	Developmentally-regulated GTP-binding protein 2 OS=Homo sapiens OX=9606 GN=DRG2 PE=1 SV=1	1.78095e-05	3.63323e-05	-8.60641e-06	-2.06933	-4.22155	2.06933	4.22155
PUSL1	tRNA pseudouridine synthase-like 1 OS=Homo sapiens OX=9606 GN=PUSL1 PE=1 SV=1	0.000147624	2.96168e-05	6.96895e-06	21.1831	4.24982	21.1831	4.24982
DHX38	Pre-mRNA-splicing factor ATP-dependent RNA helicase PRP16 OS=Homo sapiens OX=9606 GN=DHX38 PE=1 SV=2	0.000560624	0.00122888	0.0002887	1.94189	4.25662	1.94189	4.25662
RNPC3	RNA-binding region-containing protein 3 OS=Homo sapiens OX=9606 GN=RNPC3 PE=1 SV=1	5.06825e-05	1.82864e-05	-4.25413e-06	-11.9137	-4.29851	11.9137	4.29851
FAN1	Fanconi-associated nuclease 1 OS=Homo sapiens OX=9606 GN=FAN1 PE=1 SV=4	1.54126e-05	1.84852e-05	-4.25413e-06	-3.62297	-4.34525	3.62297	4.34525
ZNF207	BUB3-interacting and GLEBS motif-containing protein ZNF207 OS=Homo sapiens OX=9606 GN=ZNF207 PE=1 SV=1	0.00659891	0.0125442	0.0028791	2.292	4.35697	2.292	4.35697
DUSP23	Dual specificity protein phosphatase 23 OS=Homo sapiens OX=9606 GN=DUSP23 PE=1 SV=1	0.000592436	0.000187699	4.26517e-05	13.8901	4.40073	13.8901	4.40073
KIDINS220	Kinase D-interacting substrate of 220 kDa OS=Homo sapiens OX=9606 GN=KIDINS220 PE=1 SV=3	0.000132111	0.000193852	4.29336e-05	3.07709	4.51516	3.07709	4.51516
PHF8	Histone lysine demethylase PHF8 OS=Homo sapiens OX=9606 GN=PHF8 PE=1 SV=3	0.000452339	0.000791919	0.000173426	2.60826	4.56633	2.60826	4.56633
SNU13	NHP2-like protein 1 OS=Homo sapiens OX=9606 GN=SNU13 PE=1 SV=1	0.000526197	0.00106291	0.000232661	2.26165	4.5685	2.26165	4.5685
NMNAT1	Nicotinamide/nicotinic acid mononucleotide adenylyltransferase 1 OS=Homo sapiens OX=9606 GN=NMNAT1 PE=1 SV=1	0.000203341	0.000348323	7.5896e-05	2.67921	4.58948	2.67921	4.58948
ZNF728	Zinc finger protein 728 OS=Homo sapiens OX=9606 GN=ZNF728 PE=4 SV=1	0.000428816	0.00059114	0.000127583	3.36108	4.63338	3.36108	4.63338
MMAA	MMAA protein OS=Homo sapiens OX=9606 GN=MMAA PE=1 SV=1	0.000142768	0.000140207	-3.0158e-05	-4.734	-4.64908	4.734	4.64908
RPS6KA5	Ribosomal protein S6 kinase alpha-5 OS=Homo sapiens OX=9606 GN=RPS6KA5 PE=1 SV=1	0.000431366	0.00057515	0.000122627	3.51769	4.69022	3.51769	4.69022
RTCB	tRNA-splicing ligase RtcB homolog OS=Homo sapiens OX=9606 GN=RTCB PE=1 SV=1	0.00198202	0.0029225	0.000616939	3.21268	4.7371	3.21268	4.7371
CLP1	Polyribonucleotide 5'-hydroxyl-kinase Clp1 OS=Homo sapiens OX=9606 GN=CLP1 PE=1 SV=1	0.00032026	0.000301139	6.35236e-05	5.04158	4.74058	5.04158	4.74058
SMAD4	Mothers against decapentaplegic homolog 4 OS=Homo sapiens OX=9606 GN=SMAD4 PE=1 SV=1	0.000175875	0.00032236	6.77149e-05	2.59729	4.76055	2.59729	4.76055
WDR18	WD repeat-containing protein 18 OS=Homo sapiens OX=9606 GN=WDR18 PE=1 SV=2	0.000142625	0.000170965	3.57723e-05	3.98703	4.77927	3.98703	4.77927
VPS52	Vacuolar protein sorting-associated protein 52 homolog OS=Homo sapiens OX=9606 GN=VPS52 PE=1 SV=1	4.18365e-05	4.71387e-05	9.79079e-06	4.27305	4.8146	4.27305	4.8146
AKAP1	A-kinase anchor protein 1, mitochondrial OS=Homo sapiens OX=9606 GN=AKAP1 PE=1 SV=1	0.000126266	0.000169863	3.51078e-05	3.59651	4.83833	3.59651	4.83833
ANLN	Anillin OS=Homo sapiens OX=9606 GN=ANLN PE=1 SV=2	0.000170195	0.000340472	6.93326e-05	2.45477	4.91071	2.45477	4.91071
RPS16	40S ribosomal protein S16 OS=Homo sapiens OX=9606 GN=RPS16 PE=1 SV=2	0.000307233	0.000411861	-8.30827e-05	-3.69791	-4.95724	3.69791	4.95724
METTL7A	Methyltransferase-like protein 7A (Fragment) OS=Homo sapiens OX=9606 GN=METTL7A PE=1 SV=1	8.12291e-05	0.000250842	5.05911e-05	1.6056	4.95823	1.6056	4.95823
NIT2	Omega-amidase NIT2 OS=Homo sapiens OX=9606 GN=NIT2 PE=1 SV=1	6.00722e-05	3.00125e-05	-6.03795e-06	-9.9491	-4.97065	9.9491	4.97065
TOMM7	Mitochondrial import receptor subunit TOM7 homolog OS=Homo sapiens OX=9606 GN=TOMM7 PE=1 SV=1	1.22002e-05	2.11561e-05	-4.25413e-06	-2.86786	-4.97307	2.86786	4.97307
RNF41	E3 ubiquitin-protein ligase NRDP1 OS=Homo sapiens OX=9606 GN=RNF41 PE=1 SV=2	7.05122e-05	4.94667e-05	9.87191e-06	7.14271	5.01085	7.14271	5.01085
FIGNL1	Fidgetin-like protein 1 OS=Homo sapiens OX=9606 GN=FIGNL1 PE=1 SV=2	0.000115878	8.90395e-05	-1.77216e-05	-6.53883	-5.02435	6.53883	5.02435
EHMT2	Histone-lysine N-methyltransferase EHMT2 OS=Homo sapiens OX=9606 GN=EHMT2 PE=1 SV=1	0.000220369	0.000235251	4.6643e-05	4.72459	5.04364	4.72459	5.04364
SMARCAD1	SWI/SNF-related matrix-associated actin-dependent regulator of chromatin subfamily A containing DEAD/H box 1 OS=Homo sapiens OX=9606 GN=SMARCAD1 PE=1 SV=2	0.000166272	0.000445142	8.75285e-05	1.89963	5.08567	1.89963	5.08567
WDR82	WD repeat-containing protein 82 OS=Homo sapiens OX=9606 GN=WDR82 PE=1 SV=1	0.00018076	0.000257944	5.04492e-05	3.58301	5.11295	3.58301	5.11295
MMS19	MMS19 nucleotide excision repair protein homolog OS=Homo sapiens OX=9606 GN=MMS19 PE=1 SV=2	0.000178903	0.000123332	2.40492e-05	7.43905	5.12835	7.43905	5.12835
NPAT	Protein NPAT OS=Homo sapiens OX=9606 GN=NPAT PE=1 SV=3	4.53339e-05	2.18215e-05	-4.25413e-06	-10.6565	-5.12949	10.6565	5.12949
MROH1	Maestro heat-like repeat-containing protein family member 1 OS=Homo sapiens OX=9606 GN=MROH1 PE=2 SV=3	2.13762e-05	3.44315e-05	6.69386e-06	3.19341	5.14375	3.19341	5.14375
DTL	Denticleless protein homolog OS=Homo sapiens OX=9606 GN=DTL PE=1 SV=3	1.96187e-05	4.87234e-05	9.33187e-06	2.10233	5.22118	2.10233	5.22118
PMVK	Phosphomevalonate kinase OS=Homo sapiens OX=9606 GN=PMVK PE=1 SV=3	3.29053e-05	7.23626e-05	-1.34495e-05	-2.44658	-5.3803	2.44658	5.3803
GMPS	GMP synthase [glutamine-hydrolyzing] OS=Homo sapiens OX=9606 GN=GMPS PE=1 SV=1	0.000223055	0.000377219	6.95283e-05	3.20813	5.42541	3.20813	5.42541
LACTB2	Endoribonuclease LACTB2 OS=Homo sapiens OX=9606 GN=LACTB2 PE=1 SV=2	0.000142929	9.77377e-05	1.77165e-05	8.06756	5.51677	8.06756	5.51677
DDB1	DNA damage-binding protein 1 OS=Homo sapiens OX=9606 GN=DDB1 PE=1 SV=1	0.000197284	0.000269011	4.78554e-05	4.12249	5.62133	4.12249	5.62133
GTPBP3	tRNA modification GTPase GTPBP3, mitochondrial OS=Homo sapiens OX=9606 GN=GTPBP3 PE=1 SV=2	6.60216e-05	4.11731e-05	7.28748e-06	9.05959	5.64984	9.05959	5.64984
NEIL2	Endonuclease 8-like 2 OS=Homo sapiens OX=9606 GN=NEIL2 PE=1 SV=3	0.000206731	0.000555509	9.75122e-05	2.12005	5.69682	2.12005	5.69682
RCC1L	RCC1-like G exchanging factor-like protein OS=Homo sapiens OX=9606 GN=RCC1L PE=1 SV=2	0.00075501	0.000330734	5.79909e-05	13.0195	5.70321	13.0195	5.70321
THOC5	THO complex subunit 5 homolog OS=Homo sapiens OX=9606 GN=THOC5 PE=1 SV=2	8.91852e-05	0.000176983	3.09886e-05	2.878	5.71122	2.878	5.71122
MT-ND6	NADH-ubiquinone oxidoreductase chain 6 OS=Homo sapiens OX=9606 GN=MT-ND6 PE=1 SV=2	0.000986465	0.00188416	-0.00032951	-2.99373	-5.71806	2.99373	5.71806
NT5DC1	5'-nucleotidase domain-containing protein 1 OS=Homo sapiens OX=9606 GN=NT5DC1 PE=1 SV=1	9.67033e-05	0.000248293	4.30162e-05	2.24807	5.77208	2.24807	5.77208
TRUB1	Probable tRNA pseudouridine synthase 1 OS=Homo sapiens OX=9606 GN=TRUB1 PE=1 SV=1	0.000344742	0.000845812	-0.000140635	-2.45132	-6.01424	2.45132	6.01424
FLAD1	FAD synthase OS=Homo sapiens OX=9606 GN=FLAD1 PE=1 SV=1	0.000494021	0.000159247	-2.58589e-05	-19.1045	-6.1583	19.1045	6.1583
PTCD2	Pentatricopeptide repeat-containing protein 2, mitochondrial OS=Homo sapiens OX=9606 GN=PTCD2 PE=1 SV=3	0.000632745	0.000556705	-8.97555e-05	-7.04965	-6.20246	7.04965	6.20246
INTS7	Integrator complex subunit 7 OS=Homo sapiens OX=9606 GN=INTS7 PE=1 SV=1	0.00010715	0.000285433	4.58051e-05	2.33926	6.23146	2.33926	6.23146
GMCL1	Germ cell-less protein-like 1 OS=Homo sapiens OX=9606 GN=GMCL1 PE=1 SV=1	0.000155236	0.00021837	3.48128e-05	4.45916	6.27268	4.45916	6.27268
DPH6	Diphthine--ammonia ligase OS=Homo sapiens OX=9606 GN=DPH6 PE=1 SV=3	2.1677e-05	7.54193e-05	1.19743e-05	1.8103	6.29844	1.8103	6.29844
MRPS11	28S ribosomal protein S11, mitochondrial OS=Homo sapiens OX=9606 GN=MRPS11 PE=1 SV=2	0.000256685	0.000286726	4.49176e-05	5.71457	6.38338	5.71457	6.38338
MARS2	Methionine--tRNA ligase, mitochondrial OS=Homo sapiens OX=9606 GN=MARS2 PE=1 SV=2	0.00094379	0.00260885	0.000406455	2.322	6.41855	2.322	6.41855
ALDH18A1	Delta-1-pyrroline-5-carboxylate synthase OS=Homo sapiens OX=9606 GN=ALDH18A1 PE=1 SV=2	0.00985918	0.00856714	-0.0013224	-7.45552	-6.47848	7.45552	6.47848
IDH3A	Isocitrate dehydrogenase [NAD] subunit alpha, mitochondrial OS=Homo sapiens OX=9606 GN=IDH3A PE=1 SV=1	0.000541433	0.00044231	-6.78084e-05	-7.98475	-6.52294	7.98475	6.52294
JMJD1C	Probable JmjC domain-containing histone demethylation protein 2C OS=Homo sapiens OX=9606 GN=JMJD1C PE=1 SV=2	1.53807e-05	2.78117e-05	-4.25413e-06	-3.61549	-6.53758	3.61549	6.53758
INTS12	Integrator complex subunit 12 OS=Homo sapiens OX=9606 GN=INTS12 PE=1 SV=1	0.000354749	0.000568961	8.65103e-05	4.10065	6.5768	4.10065	6.5768
RBM28	RNA-binding protein 28 OS=Homo sapiens OX=9606 GN=RBM28 PE=1 SV=3	3.08585e-05	2.88587e-05	-4.25413e-06	-7.25379	-6.7837	7.25379	6.7837
HIST1H4A	Histone H4 OS=Homo sapiens OX=9606 GN=HIST1H4A PE=1 SV=2	0.00162759	0.00364217	0.000531728	3.06094	6.84969	3.06094	6.84969
PHF3	PHD finger protein 3 OS=Homo sapiens OX=9606 GN=PHF3 PE=1 SV=3	6.21682e-05	0.000248861	3.62688e-05	1.7141	6.86158	1.7141	6.86158
NTPCR	Cancer-related nucleoside-triphosphatase OS=Homo sapiens OX=9606 GN=NTPCR PE=1 SV=1	0.000823135	0.00223332	0.000324496	2.53666	6.88244	2.53666	6.88244
HASPIN	Serine/threonine-protein kinase haspin OS=Homo sapiens OX=9606 GN=HASPIN PE=1 SV=3	0.000266856	0.000870024	0.000125583	2.12494	6.92789	2.12494	6.92789
SLC25A20	Mitochondrial carnitine/acylcarnitine carrier protein OS=Homo sapiens OX=9606 GN=SLC25A20 PE=1 SV=1	0.00116833	0.00105082	0.000150595	7.75811	6.97777	7.75811	6.97777
TCEA1	Transcription elongation factor A protein 1 OS=Homo sapiens OX=9606 GN=TCEA1 PE=1 SV=1	0.000121045	0.000326188	4.61487e-05	2.62294	7.0682	2.62294	7.0682
UNC45A	Protein unc-45 homolog A OS=Homo sapiens OX=9606 GN=UNC45A PE=1 SV=1	5.6079e-05	0.0001348	1.9047e-05	2.94424	7.07719	2.94424	7.07719
CARS2	Probable cysteine--tRNA ligase, mitochondrial OS=Homo sapiens OX=9606 GN=CARS2 PE=1 SV=1	0.000296056	3.02816e-05	-4.25413e-06	-69.5927	-7.11817	69.5927	7.11817
NUDT16L1	Tudor-interacting repair regulator protein OS=Homo sapiens OX=9606 GN=NUDT16L1 PE=1 SV=1	0.000149256	9.00521e-05	-1.24763e-05	-11.9632	-7.21786	11.9632	7.21786
SDR39U1	Epimerase family protein SDR39U1 OS=Homo sapiens OX=9606 GN=SDR39U1 PE=1 SV=3	5.06134e-05	5.13497e-05	7.03916e-06	7.19026	7.29486	7.19026	7.29486
C15orf39	Uncharacterized protein C15orf39 OS=Homo sapiens OX=9606 GN=C15orf39 PE=1 SV=3	3.98045e-05	3.11889e-05	-4.25413e-06	-9.35667	-7.33144	9.35667	7.33144
DCAF6	DDB1- and CUL4-associated factor 6 OS=Homo sapiens OX=9606 GN=DCAF6 PE=1 SV=1	0.000164874	0.000299233	4.05245e-05	4.0685	7.38399	4.0685	7.38399
PPM1F	Protein phosphatase 1F OS=Homo sapiens OX=9606 GN=PPM1F PE=1 SV=3	1.23435e-05	3.15226e-05	-4.25413e-06	-2.90154	-7.40988	2.90154	7.40988
CCT3	T-complex protein 1 subunit gamma OS=Homo sapiens OX=9606 GN=CCT3 PE=1 SV=4	2.37184e-05	9.71115e-05	-1.29715e-05	-1.8285	-7.48651	1.8285	7.48651
SEC11C	Signal peptidase complex catalytic subunit SEC11C OS=Homo sapiens OX=9606 GN=SEC11C PE=1 SV=3	1.7265e-05	3.20418e-05	-4.25413e-06	-4.05841	-7.53194	4.05841	7.53194
PHF6	PHD finger protein 6 OS=Homo sapiens OX=9606 GN=PHF6 PE=1 SV=1	0.000606868	0.00152758	0.000201752	3.00799	7.57158	3.00799	7.57158
ZNF24	Zinc finger protein 24 OS=Homo sapiens OX=9606 GN=ZNF24 PE=1 SV=4	0.000199762	0.000438773	5.39841e-05	3.70039	8.12781	3.70039	8.12781
KPNB1	Importin subunit beta-1 OS=Homo sapiens OX=9606 GN=KPNB1 PE=1 SV=2	1.87382e-05	8.92127e-05	1.08945e-05	1.71997	8.1888	1.71997	8.1888
ZHX1	Zinc fingers and homeoboxes protein 1 OS=Homo sapiens OX=9606 GN=ZHX1 PE=1 SV=1	3.3499e-05	3.58323e-05	-4.25413e-06	-7.87447	-8.42295	7.87447	8.42295
DOLPP1	Dolichyldiphosphatase 1 OS=Homo sapiens OX=9606 GN=DOLPP1 PE=2 SV=1	9.42004e-05	0.000256596	3.04111e-05	3.09757	8.43759	3.09757	8.43759
TAPT1	Transmembrane anterior posterior transformation protein 1 homolog OS=Homo sapiens OX=9606 GN=TAPT1 PE=1 SV=1	3.77094e-05	3.61111e-05	-4.25413e-06	-8.86419	-8.4885	8.86419	8.4885
ZBED1	Zinc finger BED domain-containing protein 1 OS=Homo sapiens OX=9606 GN=ZBED1 PE=1 SV=1	4.70909e-05	6.68187e-05	7.60764e-06	6.18996	8.78311	6.18996	8.78311
MCM3	DNA replication licensing factor MCM3 OS=Homo sapiens OX=9606 GN=MCM3 PE=1 SV=3	0.00064947	0.0018939	0.00020948	3.10039	9.04092	3.10039	9.04092
PLAA	Phospholipase A-2-activating protein OS=Homo sapiens OX=9606 GN=PLAA PE=1 SV=2	6.39492e-05	0.000289759	-3.10817e-05	-2.05745	-9.32249	2.05745	9.32249
TMEM147	Transmembrane protein 147 OS=Homo sapiens OX=9606 GN=TMEM147 PE=1 SV=1	0.000186143	0.000202937	-2.11303e-05	-8.80928	-9.60407	8.80928	9.60407
MRM1	rRNA methyltransferase 1, mitochondrial OS=Homo sapiens OX=9606 GN=MRM1 PE=1 SV=1	4.13823e-05	6.58951e-05	-6.82807e-06	-6.06062	-9.65063	6.06062	9.65063
PQBP1	Polyglutamine-binding protein 1 OS=Homo sapiens OX=9606 GN=PQBP1 PE=1 SV=1	7.82208e-05	0.000163434	1.69103e-05	4.62563	9.66474	4.62563	9.66474
TEFM	Transcription elongation factor, mitochondrial OS=Homo sapiens OX=9606 GN=TEFM PE=1 SV=1	0.000583835	0.000112986	1.16164e-05	50.2595	9.7264	50.2595	9.7264
RAD9A	Cell cycle checkpoint control protein RAD9A OS=Homo sapiens OX=9606 GN=RAD9A PE=1 SV=1	3.97466e-05	4.14775e-05	-4.25413e-06	-9.34307	-9.74995	9.34307	9.74995
CUL4A	Cullin-4A OS=Homo sapiens OX=9606 GN=CUL4A PE=1 SV=3	0.000217618	0.000557352	5.60766e-05	3.88072	9.93913	3.88072	9.93913
TBC1D10B	TBC1 domain family member 10B OS=Homo sapiens OX=9606 GN=TBC1D10B PE=1 SV=3	2.04951e-05	4.3015e-05	-4.25413e-06	-4.81769	-10.1114	4.81769	10.1114
CUL4B	Cullin-4B OS=Homo sapiens OX=9606 GN=CUL4B PE=1 SV=4	0.0001663	0.000599278	5.88206e-05	2.82723	10.1882	2.82723	10.1882
MAP2K4	Dual specificity mitogen-activated protein kinase kinase 4 OS=Homo sapiens OX=9606 GN=MAP2K4 PE=1 SV=1	2.58499e-05	4.53997e-05	-4.25413e-06	-6.07642	-10.6719	6.07642	10.6719
XPOT	Exportin-T OS=Homo sapiens OX=9606 GN=XPOT PE=1 SV=2	3.71656e-05	0.000123614	1.15696e-05	3.21235	10.6844	3.21235	10.6844
ERCC4	DNA repair endonuclease XPF OS=Homo sapiens OX=9606 GN=ERCC4 PE=1 SV=3	4.443e-05	0.00019602	-1.81953e-05	-2.44185	-10.7732	2.44185	10.7732
STYK1	Tyrosine-protein kinase STYK1 OS=Homo sapiens OX=9606 GN=STYK1 PE=1 SV=4	4.04192e-05	4.61924e-05	-4.25413e-06	-9.50117	-10.8582	9.50117	10.8582
BCAP29	B-cell receptor-associated protein 29 (Fragment) OS=Homo sapiens OX=9606 GN=BCAP29 PE=1 SV=1	5.07136e-05	8.46149e-05	-7.72794e-06	-6.56237	-10.9492	6.56237	10.9492
CAND1	Cullin-associated NEDD8-dissociated protein 1 OS=Homo sapiens OX=9606 GN=CAND1 PE=1 SV=2	0.000160413	0.000352138	3.15306e-05	5.08753	11.1681	5.08753	11.1681
SMTN	Smoothelin OS=Homo sapiens OX=9606 GN=SMTN PE=1 SV=1	2.26258e-05	4.81219e-05	-4.25413e-06	-5.31856	-11.3118	5.31856	11.3118
C1orf112	Uncharacterized protein C1orf112 OS=Homo sapiens OX=9606 GN=C1orf112 PE=1 SV=1	2.94415e-05	4.83229e-05	-4.25413e-06	-6.92069	-11.3591	6.92069	11.3591
PATJ	InaD-like protein OS=Homo sapiens OX=9606 GN=PATJ PE=1 SV=1	2.48393e-05	2.48662e-05	-2.18519e-06	-11.3671	-11.3794	11.3671	11.3794
PSME3	Proteasome activator complex subunit 3 OS=Homo sapiens OX=9606 GN=PSME3 PE=1 SV=1	5.76216e-05	0.000163162	1.40326e-05	4.10627	11.6274	4.10627	11.6274
SMC1A	Structural maintenance of chromosomes protein 1A OS=Homo sapiens OX=9606 GN=SMC1A PE=1 SV=2	0.000686769	0.00115046	9.71488e-05	7.06925	11.8423	7.06925	11.8423
PHF14	PHD finger protein 14 OS=Homo sapiens OX=9606 GN=PHF14 PE=1 SV=1	3.16129e-05	0.000168406	1.42045e-05	2.22556	11.8558	2.22556	11.8558
KDELR2	ER lumen protein-retaining receptor 2 OS=Homo sapiens OX=9606 GN=KDELR2 PE=1 SV=1	0.000474047	0.000121817	-1.00192e-05	-47.3138	-12.1584	47.3138	12.1584
DLD	Dihydrolipoyl dehydrogenase, mitochondrial OS=Homo sapiens OX=9606 GN=DLD PE=1 SV=2	0.00629922	0.000194637	1.56881e-05	401.53	12.4067	401.53	12.4067
ZFYVE1	Zinc finger FYVE domain-containing protein 1 OS=Homo sapiens OX=9606 GN=ZFYVE1 PE=1 SV=1	2.48094e-05	5.29682e-05	-4.25413e-06	-5.83184	-12.451	5.83184	12.451
HIRIP3	HIRA-interacting protein 3 OS=Homo sapiens OX=9606 GN=HIRIP3 PE=1 SV=3	2.64029e-05	5.50574e-05	-4.25413e-06	-6.20642	-12.9421	6.20642	12.9421
CUL3	Cullin-3 OS=Homo sapiens OX=9606 GN=CUL3 PE=1 SV=2	0.00013616	0.000195274	-1.47983e-05	-9.20104	-13.1957	9.20104	13.1957
FOXP4	Forkhead box protein P4 OS=Homo sapiens OX=9606 GN=FOXP4 PE=1 SV=1	4.55472e-05	5.74536e-05	-4.25413e-06	-10.7066	-13.5054	10.7066	13.5054
MCM6	DNA replication licensing factor MCM6 OS=Homo sapiens OX=9606 GN=MCM6 PE=1 SV=1	0.000348464	0.00234689	-0.000173683	-2.00632	-13.5125	2.00632	13.5125
PYROXD2	Pyridine nucleotide-disulfide oxidoreductase domain-containing protein 2 OS=Homo sapiens OX=9606 GN=PYROXD2 PE=1 SV=2	0.000197844	7.83822e-05	5.72775e-06	34.5412	13.6846	34.5412	13.6846
SMC5	Structural maintenance of chromosomes protein 5 OS=Homo sapiens OX=9606 GN=SMC5 PE=1 SV=2	9.92942e-05	0.000193587	1.41233e-05	7.0305	13.7069	7.0305	13.7069
CSTF2	Cleavage stimulation factor subunit 2 OS=Homo sapiens OX=9606 GN=CSTF2 PE=1 SV=1	0.000151395	0.000319241	2.31111e-05	6.55074	13.8133	6.55074	13.8133
PDCD11	Programmed cell death 11, isoform CRA_a OS=Homo sapiens OX=9606 GN=PDCD11 PE=1 SV=1	0.0001922	0.000368409	-2.62876e-05	-7.31146	-14.0146	7.31146	14.0146
TXNIP	Thioredoxin-interacting protein OS=Homo sapiens OX=9606 GN=TXNIP PE=1 SV=1	0.00012244	5.92131e-05	4.1799e-06	29.2926	14.1662	29.2926	14.1662
GSTK1	Glutathione S-transferase kappa 1 OS=Homo sapiens OX=9606 GN=GSTK1 PE=1 SV=3	9.92348e-05	6.07602e-05	-4.25413e-06	-23.3267	-14.2826	23.3267	14.2826
KMT2B	Histone-lysine N-methyltransferase 2B OS=Homo sapiens OX=9606 GN=KMT2B PE=1 SV=1	1.86351e-05	2.70092e-05	1.88688e-06	9.87614	14.3142	9.87614	14.3142
RAD54L2	Helicase ARIP4 OS=Homo sapiens OX=9606 GN=RAD54L2 PE=1 SV=4	5.46757e-05	7.56175e-05	5.26347e-06	10.3878	14.3665	10.3878	14.3665
CHD6	Chromodomain-helicase-DNA-binding protein 6 OS=Homo sapiens OX=9606 GN=CHD6 PE=1 SV=4	0.000512763	0.000255379	-1.77569e-05	-28.8769	-14.382	28.8769	14.382
QRSL1	Glutamyl-tRNA(Gln) amidotransferase subunit A, mitochondrial OS=Homo sapiens OX=9606 GN=QRSL1 PE=1 SV=2	2.3011e-05	6.16815e-05	-4.25413e-06	-5.4091	-14.4992	5.4091	14.4992
PPP4R3A	Serine/threonine-protein phosphatase 4 regulatory subunit 3A OS=Homo sapiens OX=9606 GN=PPP4R3A PE=1 SV=1	2.5973e-05	0.000128706	8.64256e-06	3.00524	14.8921	3.00524	14.8921
GCLM	Glutamate--cysteine ligase regulatory subunit OS=Homo sapiens OX=9606 GN=GCLM PE=1 SV=1	0.000148586	0.000357115	2.39022e-05	6.21643	14.9406	6.21643	14.9406
C16orf58	RUS1 family protein C16orf58 OS=Homo sapiens OX=9606 GN=C16orf58 PE=1 SV=2	0.000132821	6.37811e-05	-4.25413e-06	-31.2216	-14.9928	31.2216	14.9928
FAHD1	Acylpyruvase FAHD1, mitochondrial OS=Homo sapiens OX=9606 GN=FAHD1 PE=1 SV=2	0.000330502	0.000912998	-5.88284e-05	-5.61807	-15.5197	5.61807	15.5197
RAB3B	Ras-related protein Rab-3B OS=Homo sapiens OX=9606 GN=RAB3B PE=1 SV=2	0.0360907	0.0649253	-0.00414751	-8.70176	-15.654	8.70176	15.654
MUTYH	Adenine DNA glycosylase OS=Homo sapiens OX=9606 GN=MUTYH PE=1 SV=1	5.27771e-05	6.67691e-05	-4.25413e-06	-12.4061	-15.6951	12.4061	15.6951
SUPT16H	FACT complex subunit SPT16 OS=Homo sapiens OX=9606 GN=SUPT16H PE=1 SV=1	0.000218008	0.00094706	6.01667e-05	3.6234	15.7406	3.6234	15.7406
PSMA4	Proteasome subunit alpha type-4 OS=Homo sapiens OX=9606 GN=PSMA4 PE=1 SV=1	8.13082e-05	6.7858e-05	-4.25413e-06	-19.1128	-15.9511	19.1128	15.9511
PDS5B	Sister chromatid cohesion protein PDS5 homolog B OS=Homo sapiens OX=9606 GN=PDS5B PE=1 SV=1	0.000157782	0.00102569	-6.3453e-05	-2.48659	-16.1646	2.48659	16.1646
CWF19L1	CWF19-like protein 1 OS=Homo sapiens OX=9606 GN=CWF19L1 PE=1 SV=2	0.000175648	0.000403799	2.46734e-05	7.11894	16.3658	7.11894	16.3658
PPP2R1A	Serine/threonine-protein phosphatase 2A 65 kDa regulatory subunit A alpha isoform OS=Homo sapiens OX=9606 GN=PPP2R1A PE=1 SV=4	8.64267e-05	0.000274304	1.65477e-05	5.22288	16.5766	5.22288	16.5766
GPS2	G protein pathway suppressor 2 (Fragment) OS=Homo sapiens OX=9606 GN=GPS2 PE=1 SV=1	0.000317229	0.000423802	2.53008e-05	12.5383	16.7505	12.5383	16.7505
CDC45	Cell division control protein 45 homolog OS=Homo sapiens OX=9606 GN=CDC45 PE=1 SV=1	5.35318e-05	0.000227263	1.34002e-05	3.99485	16.9597	3.99485	16.9597
CDC23	Cell division cycle protein 23 homolog OS=Homo sapiens OX=9606 GN=CDC23 PE=1 SV=3	5.59277e-05	7.2254e-05	-4.25413e-06	-13.1467	-16.9844	13.1467	16.9844
RBPJ	Recombining binding protein suppressor of hairless OS=Homo sapiens OX=9606 GN=RBPJ PE=1 SV=3	0.000123956	7.97965e-05	4.69067e-06	26.426	17.0118	26.426	17.0118
PPP4R3B	Serine/threonine-protein phosphatase 4 regulatory subunit 3B OS=Homo sapiens OX=9606 GN=PPP4R3B PE=1 SV=2	2.4748e-05	7.26121e-05	-4.25413e-06	-5.8174	-17.0686	5.8174	17.0686
FOXRED1	FAD-dependent oxidoreductase domain-containing protein 1 OS=Homo sapiens OX=9606 GN=FOXRED1 PE=1 SV=2	0.000326741	0.000418907	2.43166e-05	13.4369	17.2272	13.4369	17.2272
LSM2	U6 snRNA-associated Sm-like protein LSm2 OS=Homo sapiens OX=9606 GN=LSM2 PE=1 SV=1	0.000180184	7.58547e-05	-4.25413e-06	-42.3552	-17.8308	42.3552	17.8308
ANAPC1	Anaphase-promoting complex subunit 1 OS=Homo sapiens OX=9606 GN=ANAPC1 PE=1 SV=1	4.68801e-05	0.000124907	6.56973e-06	7.13577	19.0125	7.13577	19.0125
RSF1	Remodeling and spacing factor 1 OS=Homo sapiens OX=9606 GN=RSF1 PE=1 SV=2	1.01554e-05	8.13019e-05	-4.25413e-06	-2.38718	-19.1113	2.38718	19.1113
HDHD3	Haloacid dehalogenase-like hydrolase domain-containing protein 3 OS=Homo sapiens OX=9606 GN=HDHD3 PE=1 SV=1	5.24022e-05	8.7925e-05	-4.46275e-06	-11.7421	-19.702	11.7421	19.702
TBCD	Tubulin-specific chaperone D OS=Homo sapiens OX=9606 GN=TBCD PE=1 SV=1	5.06554e-05	3.43376e-05	1.73764e-06	29.1519	19.7611	29.1519	19.7611
YY1	Transcriptional repressor protein YY1 OS=Homo sapiens OX=9606 GN=YY1 PE=1 SV=2	0.000462466	0.000503245	2.53194e-05	18.2653	19.8759	18.2653	19.8759
PTRH1	Probable peptidyl-tRNA hydrolase OS=Homo sapiens OX=9606 GN=PTRH1 PE=1 SV=1	0.000219966	0.000665016	-3.32227e-05	-6.62094	-20.0169	6.62094	20.0169
TRMT13	tRNA:m(4)X modification enzyme TRM13 homolog OS=Homo sapiens OX=9606 GN=TRMT13 PE=1 SV=2	4.55187e-05	0.000145379	7.20158e-06	6.32066	20.1871	6.32066	20.1871
PPP2CB	Serine/threonine-protein phosphatase 2A catalytic subunit beta isoform OS=Homo sapiens OX=9606 GN=PPP2CB PE=1 SV=1	7.81734e-05	8.63299e-05	-4.25413e-06	-18.3759	-20.2932	18.3759	20.2932
SMU1	WD40 repeat-containing protein SMU1 OS=Homo sapiens OX=9606 GN=SMU1 PE=1 SV=2	2.88259e-05	8.65111e-05	-4.25413e-06	-6.776	-20.3358	6.776	20.3358
XBP1	X-box-binding protein 1 OS=Homo sapiens OX=9606 GN=XBP1 PE=1 SV=1	5.65357e-05	8.75875e-05	-4.25413e-06	-13.2896	-20.5888	13.2896	20.5888
C8orf82	UPF0598 protein C8orf82 (Fragment) OS=Homo sapiens OX=9606 GN=C8orf82 PE=1 SV=1	0.000340253	0.000240803	1.1636e-05	29.2413	20.6946	29.2413	20.6946
MDC1	Mediator of DNA damage checkpoint protein 1 OS=Homo sapiens OX=9606 GN=MDC1 PE=1 SV=3	6.76282e-05	0.000262403	1.26322e-05	5.35366	20.7727	5.35366	20.7727
FNDC3A	Fibronectin type-III domain-containing protein 3A OS=Homo sapiens OX=9606 GN=FNDC3A PE=1 SV=4	0.000122466	9.3682e-05	-4.25413e-06	-28.7876	-22.0214	28.7876	22.0214
RNASEL	2-5A-dependent ribonuclease OS=Homo sapiens OX=9606 GN=RNASEL PE=1 SV=2	2.57832e-05	1.13813e-05	5.1108e-07	50.4486	22.2691	50.4486	22.2691
TMEM189	Transmembrane protein 189 OS=Homo sapiens OX=9606 GN=TMEM189 PE=1 SV=3	3.51306e-05	9.49371e-05	-4.25413e-06	-8.25802	-22.3165	8.25802	22.3165
SRSF1	Serine/arginine-rich-splicing factor 1 OS=Homo sapiens OX=9606 GN=SRSF1 PE=1 SV=1	0.00201647	0.00445805	0.000187693	10.7435	23.7519	10.7435	23.7519
TMEM131	Transmembrane protein 131 OS=Homo sapiens OX=9606 GN=TMEM131 PE=1 SV=3	8.47148e-05	0.000101499	-4.25413e-06	-19.9136	-23.8591	19.9136	23.8591
ATP7A	Copper-transporting ATPase 1 OS=Homo sapiens OX=9606 GN=ATP7A PE=1 SV=4	4.70057e-05	0.000103206	-4.25413e-06	-11.0494	-24.2603	11.0494	24.2603
IMPDH2	Inosine-5'-monophosphate dehydrogenase 2 OS=Homo sapiens OX=9606 GN=IMPDH2 PE=1 SV=2	0.000104411	0.000177396	7.2368e-06	14.4277	24.513	14.4277	24.513
SERPINA2	Putative alpha-1-antitrypsin-related protein OS=Homo sapiens OX=9606 GN=SERPINA2 PE=1 SV=1	8.88182e-05	0.000106386	-4.25413e-06	-20.8781	-25.0076	20.8781	25.0076
HSD17B10	3-hydroxyacyl-CoA dehydrogenase type-2 OS=Homo sapiens OX=9606 GN=HSD17B10 PE=1 SV=3	0.000987457	0.00571709	-0.000212087	-4.65591	-26.9564	4.65591	26.9564
	Uncharacterized protein (Fragment) OS=Homo sapiens OX=9606 PE=1 SV=3	0.000119285	8.22126e-05	-3.02373e-06	-39.4496	-27.1891	39.4496	27.1891
DHTKD1	Probable 2-oxoglutarate dehydrogenase E1 component DHKTD1, mitochondrial OS=Homo sapiens OX=9606 GN=DHTKD1 PE=1 SV=2	0.000143811	0.000115735	-4.25413e-06	-33.805	-27.2053	33.805	27.2053
WDR70	WD repeat-containing protein 70 OS=Homo sapiens OX=9606 GN=WDR70 PE=1 SV=1	7.64093e-05	0.000570094	-2.05387e-05	-3.72027	-27.7571	3.72027	27.7571
MBNL1	Muscleblind-like protein 1 OS=Homo sapiens OX=9606 GN=MBNL1 PE=1 SV=1	0.00104762	0.00195796	6.95069e-05	15.0722	28.1693	15.0722	28.1693
NUMA1	Nuclear mitotic apparatus protein 1 OS=Homo sapiens OX=9606 GN=NUMA1 PE=1 SV=2	0.00247521	0.00389099	0.000135052	18.3277	28.811	18.3277	28.811
NUMA1	Nuclear mitotic apparatus protein 1 OS=Homo sapiens OX=9606 GN=NUMA1 PE=1 SV=1	0.00247521	0.00389099	0.000135052	18.3277	28.811	18.3277	28.811
PTMS	Parathymosin OS=Homo sapiens OX=9606 GN=PTMS PE=1 SV=1	5.79126e-05	0.000123063	-4.25413e-06	-13.6133	-28.9279	13.6133	28.9279
CBSL	Cystathionine beta-synthase-like protein OS=Homo sapiens OX=9606 GN=CBSL PE=1 SV=1	7.81887e-05	0.000129519	-4.25413e-06	-18.3795	-30.4455	18.3795	30.4455
NQO1	NAD(P)H dehydrogenase [quinone] 1 OS=Homo sapiens OX=9606 GN=NQO1 PE=1 SV=1	0.000118996	0.000131473	-4.25413e-06	-27.9719	-30.9049	27.9719	30.9049
HPS3	Hermansky-Pudlak syndrome 3 protein (Fragment) OS=Homo sapiens OX=9606 GN=HPS3 PE=1 SV=1	0.000413171	0.000131658	-4.25413e-06	-97.1224	-30.9483	97.1224	30.9483
LMNA	Prelamin-A/C OS=Homo sapiens OX=9606 GN=LMNA PE=1 SV=1	0.000726213	0.00062405	-1.99163e-05	-36.4633	-31.3337	36.4633	31.3337
CDS2	Phosphatidate cytidylyltransferase 2 OS=Homo sapiens OX=9606 GN=CDS2 PE=1 SV=1	8.83389e-05	6.17523e-05	-1.90499e-06	-46.3723	-32.416	46.3723	32.416
RAB3A	Ras-related protein Rab-3A OS=Homo sapiens OX=9606 GN=RAB3A PE=1 SV=1	0.0568363	0.0758672	-0.00231287	-24.5739	-32.8021	24.5739	32.8021
RPA3	Replication protein A 14 kDa subunit OS=Homo sapiens OX=9606 GN=RPA3 PE=1 SV=1	0.00077905	0.000803208	2.37208e-05	32.8425	33.8609	32.8425	33.8609
PAPSS1	Bifunctional 3'-phosphoadenosine 5'-phosphosulfate synthase 1 OS=Homo sapiens OX=9606 GN=PAPSS1 PE=1 SV=2	0.000554495	0.00249941	7.2876e-05	7.60875	34.2968	7.60875	34.2968
PIAS3	E3 SUMO-protein ligase PIAS3 OS=Homo sapiens OX=9606 GN=PIAS3 PE=1 SV=2	4.02215e-05	0.000147535	-4.25413e-06	-9.45471	-34.6805	9.45471	34.6805
ATP6V1A	V-type proton ATPase catalytic subunit A OS=Homo sapiens OX=9606 GN=ATP6V1A PE=1 SV=2	3.44654e-05	6.61911e-05	1.83567e-06	18.7753	36.0582	18.7753	36.0582
CCDC106	Coiled-coil domain-containing protein 106 OS=Homo sapiens OX=9606 GN=CCDC106 PE=1 SV=1	0.000129702	0.000158533	-4.25413e-06	-30.4885	-37.2657	30.4885	37.2657
SLC35B1	Solute carrier family 35 member B1 OS=Homo sapiens OX=9606 GN=SLC35B1 PE=1 SV=1	3.44595e-05	0.000166677	-4.25413e-06	-8.10025	-39.1801	8.10025	39.1801
UBA1	Ubiquitin-like modifier-activating enzyme 1 OS=Homo sapiens OX=9606 GN=UBA1 PE=1 SV=3	1.18487e-05	0.000168503	-4.25413e-06	-2.78522	-39.6093	2.78522	39.6093
GRPEL1	GrpE protein homolog 1, mitochondrial OS=Homo sapiens OX=9606 GN=GRPEL1 PE=1 SV=2	0.00157421	0.00270275	-6.8035e-05	-23.1383	-39.7259	23.1383	39.7259
BRIX1	Ribosome biogenesis protein BRX1 homolog OS=Homo sapiens OX=9606 GN=BRIX1 PE=1 SV=2	0.000290233	0.00037362	9.36487e-06	30.9916	39.8959	30.9916	39.8959
BRF1	Transcription factor IIIB 90 kDa subunit OS=Homo sapiens OX=9606 GN=BRF1 PE=1 SV=1	0.000107847	0.00017148	-4.25413e-06	-25.3511	-40.3092	25.3511	40.3092
DCAF1	DDB1- and CUL4-associated factor 1 OS=Homo sapiens OX=9606 GN=DCAF1 PE=1 SV=3	4.45718e-05	0.000176222	-4.25413e-06	-10.4773	-41.4237	10.4773	41.4237
QRICH1	Glutamine-rich protein 1 OS=Homo sapiens OX=9606 GN=QRICH1 PE=1 SV=1	4.05486e-05	0.000110915	2.64794e-06	15.3132	41.8872	15.3132	41.8872
RAB3D	Ras-related protein Rab-3D OS=Homo sapiens OX=9606 GN=RAB3D PE=1 SV=1	0.0565365	0.0878927	-0.00204088	-27.702	-43.066	27.702	43.066
PSMC6	26S proteasome regulatory subunit 10B OS=Homo sapiens OX=9606 GN=PSMC6 PE=1 SV=1	0.000153085	0.000188629	-4.25413e-06	-35.985	-44.3403	35.985	44.3403
ZFX	Zinc finger X-chromosomal protein OS=Homo sapiens OX=9606 GN=ZFX PE=2 SV=2	0.000101409	0.000205162	-4.25413e-06	-23.8378	-48.2265	23.8378	48.2265
MCMBP	Mini-chromosome maintenance complex-binding protein OS=Homo sapiens OX=9606 GN=MCMBP PE=1 SV=2	7.09595e-05	0.000375436	7.53349e-06	9.41921	49.8356	9.41921	49.8356
METTL3	N6-adenosine-methyltransferase catalytic subunit OS=Homo sapiens OX=9606 GN=METTL3 PE=1 SV=2	9.12343e-05	0.00038789	7.43215e-06	12.2756	52.1909	12.2756	52.1909
RUVBL2	RuvB-like 2 OS=Homo sapiens OX=9606 GN=RUVBL2 PE=1 SV=3	0.000163023	0.000122951	2.32766e-06	70.037	52.8216	70.037	52.8216
WIZ	Protein Wiz OS=Homo sapiens OX=9606 GN=WIZ PE=1 SV=1	0.00027979	0.000264387	4.78569e-06	58.4638	55.2453	58.4638	55.2453
WDR55	WD repeat-containing protein 55 OS=Homo sapiens OX=9606 GN=WDR55 PE=1 SV=2	6.51485e-05	0.00044869	7.66614e-06	8.49821	58.5288	8.49821	58.5288
CXCL6	C-X-C motif chemokine 6 OS=Homo sapiens OX=9606 GN=CXCL6 PE=1 SV=4	7.73854e-05	0.000256333	-4.25413e-06	-18.1907	-60.2552	18.1907	60.2552
FMC1	Protein FMC1 homolog OS=Homo sapiens OX=9606 GN=FMC1 PE=1 SV=2	0.000228911	0.000264141	-4.25413e-06	-53.8092	-62.0906	53.8092	62.0906
UCHL3	Ubiquitin carboxyl-terminal hydrolase isozyme L3 OS=Homo sapiens OX=9606 GN=UCHL3 PE=1 SV=1	3.14453e-05	0.000277377	-4.25413e-06	-7.39171	-65.202	7.39171	65.202
PAFAH1B3	Platelet-activating factor acetylhydrolase IB subunit gamma OS=Homo sapiens OX=9606 GN=PAFAH1B3 PE=1 SV=1	1.65219e-05	0.000289736	-4.25413e-06	-3.88374	-68.1071	3.88374	68.1071
POLR2I	DNA-directed RNA polymerase II subunit RPB9 OS=Homo sapiens OX=9606 GN=POLR2I PE=1 SV=1	0.000219356	0.000299834	-4.25413e-06	-51.5631	-70.4807	51.5631	70.4807
DNAH8	Dynein heavy chain 8, axonemal OS=Homo sapiens OX=9606 GN=DNAH8 PE=1 SV=2	0.000890425	0.00123191	1.40956e-05	63.1707	87.3969	63.1707	87.3969
TNPO3	Transportin-3 OS=Homo sapiens OX=9606 GN=TNPO3 PE=1 SV=3	2.21919e-05	0.000177136	1.82298e-06	12.1734	97.1683	12.1734	97.1683
MRPS30	39S ribosomal protein S30, mitochondrial OS=Homo sapiens OX=9606 GN=MRPS30 PE=1 SV=2	0.000127103	0.000163713	1.60533e-06	79.1752	101.98	79.1752	101.98
SUCLA2	Succinate--CoA ligase [ADP-forming] subunit beta, mitochondrial OS=Homo sapiens OX=9606 GN=SUCLA2 PE=1 SV=1	0.00343277	0.00974878	9.23658e-05	37.1649	105.545	37.1649	105.545
RHOA	Transforming protein RhoA OS=Homo sapiens OX=9606 GN=RHOA PE=1 SV=1	0.00013399	0.00011646	-6.51464e-07	-205.675	-178.767	205.675	178.767
TIMELESS	Protein timeless homolog OS=Homo sapiens OX=9606 GN=TIMELESS PE=1 SV=2	7.25805e-06	6.60206e-05	1.34517e-07	53.9563	490.797	53.9563	490.797
PPHLN1	Periphilin-1 OS=Homo sapiens OX=9606 GN=PPHLN1 PE=1 SV=1	0.000512034	0.00725329	-4.25413e-06	-120.362	-1705	120.362	1705
PPHLN1	Periphilin-1 OS=Homo sapiens OX=9606 GN=PPHLN1 PE=1 SV=2	0.000448296	0.00725329	-4.25413e-06	-105.379	-1705	105.379	1705
PSMC3	26S proteasome regulatory subunit 6A OS=Homo sapiens OX=9606 GN=PSMC3 PE=1 SV=3	8.88802e-05	0.000278637	1.27942e-07	694.691	2177.84	694.691	2177.84

## Sheet: E006AA
Name	Description	Avg gRNA NS	Avg gRNA 7	Avg gRNA 4	gRNA7 Enrichment	gRNA4 Enrichment	gRNA7 Enrichment Absolute Value	gRNA4 Enrichment Absolute Value
DUSP1	Dual specificity protein phosphatase 1 OS=Homo sapiens OX=9606 GN=DUSP1 PE=1 SV=3	-3.78676e-06	0.0129047	0.0469013	-3407.85	-12385.6	3407.85	12385.6
TRMT61B	tRNA (adenine(58)-N(1))-methyltransferase, mitochondrial OS=Homo sapiens OX=9606 GN=TRMT61B PE=1 SV=2	-3.78676e-06	0.000372297	0.00491393	-98.3154	-1297.66	98.3154	1297.66
ARHGAP15	Rho GTPase-activating protein 15 OS=Homo sapiens OX=9606 GN=ARHGAP15 PE=1 SV=2	-3.78676e-06	0.00325918	0.00471465	-860.676	-1245.04	860.676	1245.04
ITGA4	Integrin alpha-4 OS=Homo sapiens OX=9606 GN=ITGA4 PE=1 SV=3	-3.78676e-06	0.00135405	0.00416651	-357.576	-1100.28	357.576	1100.28
HOXB8	Homeobox protein Hox-B8 OS=Homo sapiens OX=9606 GN=HOXB8 PE=2 SV=2	-3.78676e-06	0.00281294	0.00399881	-742.835	-1056	742.835	1056
HOXB9	Homeobox protein Hox-B9 OS=Homo sapiens OX=9606 GN=HOXB9 PE=1 SV=2	-3.78676e-06	0.0020649	0.00399881	-545.294	-1056	545.294	1056
HOXA5	Homeobox protein Hox-A5 OS=Homo sapiens OX=9606 GN=HOXA5 PE=1 SV=2	-3.78676e-06	0.00206899	0.00289312	-546.374	-764.008	546.374	764.008
THOC3	THO complex subunit 3 OS=Homo sapiens OX=9606 GN=THOC3 PE=1 SV=1	-3.78676e-06	4.10567e-05	0.00269877	-10.8422	-712.684	10.8422	712.684
EBP	3-beta-hydroxysteroid-Delta(8),Delta(7)-isomerase OS=Homo sapiens OX=9606 GN=EBP PE=1 SV=3	-3.78676e-06	0.00360967	0.00225389	-953.233	-595.203	953.233	595.203
	Uncharacterized protein (Fragment) OS=Homo sapiens OX=9606 PE=4 SV=2	-5.47986e-06	0.00103893	0.00309232	-189.591	-564.307	189.591	564.307
IQCN	IQ domain-containing protein N OS=Homo sapiens OX=9606 GN=IQCN PE=1 SV=1	-3.78676e-06	0.000100511	0.00177515	-26.5428	-468.779	26.5428	468.779
CLOCK	Circadian locomoter output cycles protein kaput OS=Homo sapiens OX=9606 GN=CLOCK PE=1 SV=1	-3.78676e-06	0.000391711	0.00160049	-103.442	-422.654	103.442	422.654
PTRH2	Peptidyl-tRNA hydrolase 2, mitochondrial OS=Homo sapiens OX=9606 GN=PTRH2 PE=1 SV=1	-3.78676e-06	0.000478915	0.00142881	-126.471	-377.317	126.471	377.317
ERCC1	DNA excision repair protein ERCC-1 OS=Homo sapiens OX=9606 GN=ERCC1 PE=1 SV=1	-3.78676e-06	0.00135734	0.00141078	-358.445	-372.554	358.445	372.554
UBP1	Upstream-binding protein 1 OS=Homo sapiens OX=9606 GN=UBP1 PE=1 SV=1	-3.78676e-06	0.000532611	0.0013639	-140.651	-360.175	140.651	360.175
PSMD12	26S proteasome non-ATPase regulatory subunit 12 OS=Homo sapiens OX=9606 GN=PSMD12 PE=1 SV=3	-3.78676e-06	0.000204985	0.0013306	-54.132	-351.382	54.132	351.382
IFI44L	Interferon-induced protein 44-like OS=Homo sapiens OX=9606 GN=IFI44L PE=2 SV=3	-3.78676e-06	0.000722577	0.00132906	-190.817	-350.975	190.817	350.975
NCOA6	Nuclear receptor coactivator 6 OS=Homo sapiens OX=9606 GN=NCOA6 PE=1 SV=3	-3.78676e-06	0.000243524	0.00114422	-64.3093	-302.164	64.3093	302.164
RCOR2	REST corepressor 2 OS=Homo sapiens OX=9606 GN=RCOR2 PE=1 SV=2	-3.78676e-06	7.20077e-05	0.00104956	-19.0156	-277.165	19.0156	277.165
SELENOT	Selenoprotein T OS=Homo sapiens OX=9606 GN=SELENOT PE=1 SV=1	-3.78676e-06	0.00187957	0.000993803	-496.352	-262.441	496.352	262.441
DDX28	Probable ATP-dependent RNA helicase DDX28 OS=Homo sapiens OX=9606 GN=DDX28 PE=1 SV=2	-3.78676e-06	0.000476561	0.000949551	-125.849	-250.755	125.849	250.755
DGLUCY	D-glutamate cyclase, mitochondrial OS=Homo sapiens OX=9606 GN=DGLUCY PE=1 SV=2	-3.78676e-06	0.000657858	0.000946371	-173.726	-249.916	173.726	249.916
ZBTB43	Zinc finger and BTB domain-containing protein 43 OS=Homo sapiens OX=9606 GN=ZBTB43 PE=1 SV=1	-3.78676e-06	0.000210877	0.000915473	-55.688	-241.756	55.688	241.756
WARS	Tryptophan--tRNA ligase, cytoplasmic OS=Homo sapiens OX=9606 GN=WARS PE=1 SV=2	-3.78676e-06	1.52736e-05	0.000806415	-4.03343	-212.956	4.03343	212.956
RRAD	GTP-binding protein RAD OS=Homo sapiens OX=9606 GN=RRAD PE=1 SV=2	-3.78676e-06	0.000330586	0.000784937	-87.3004	-207.285	87.3004	207.285
POLR2F	DNA-directed RNA polymerases I, II, and III subunit RPABC2 OS=Homo sapiens OX=9606 GN=POLR2F PE=1 SV=1	-3.78676e-06	0.000461408	0.000784378	-121.848	-207.137	121.848	207.137
RTKN	Rhotekin OS=Homo sapiens OX=9606 GN=RTKN PE=1 SV=2	-3.78676e-06	2.73965e-05	0.000752339	-7.23482	-198.676	7.23482	198.676
MOB2	MOB kinase activator 2 OS=Homo sapiens OX=9606 GN=MOB2 PE=1 SV=1	6.65516e-06	1.35618e-05	0.00131107	2.03778	197	2.03778	197
IMP4	U3 small nucleolar ribonucleoprotein protein IMP4 OS=Homo sapiens OX=9606 GN=IMP4 PE=1 SV=1	-3.78676e-06	0.00012657	0.000715652	-33.4243	-188.988	33.4243	188.988
RAB18	Ras-related protein Rab-18 OS=Homo sapiens OX=9606 GN=RAB18 PE=1 SV=1	-3.78676e-06	0.000537566	0.000689994	-141.959	-182.212	141.959	182.212
DACT1	Dapper homolog 1 OS=Homo sapiens OX=9606 GN=DACT1 PE=1 SV=2	-3.78676e-06	0.000224751	0.000677598	-59.3517	-178.938	59.3517	178.938
LONP2	Lon protease homolog 2, peroxisomal OS=Homo sapiens OX=9606 GN=LONP2 PE=1 SV=1	-3.78676e-06	0.000859414	0.000670257	-226.952	-177	226.952	177
CTHRC1	Collagen triple helix repeat-containing protein 1 OS=Homo sapiens OX=9606 GN=CTHRC1 PE=1 SV=1	-3.78676e-06	0.00111422	0.000639788	-294.24	-168.954	294.24	168.954
RNASEH2C	Ribonuclease H2 subunit C OS=Homo sapiens OX=9606 GN=RNASEH2C PE=1 SV=1	-3.78676e-06	7.24339e-05	0.000615229	-19.1282	-162.468	19.1282	162.468
TMEM109	Transmembrane protein 109 OS=Homo sapiens OX=9606 GN=TMEM109 PE=1 SV=1	-3.78676e-06	0.000426201	0.00061477	-112.55	-162.347	112.55	162.347
VPS72	Vacuolar protein sorting-associated protein 72 homolog OS=Homo sapiens OX=9606 GN=VPS72 PE=1 SV=1	-3.78676e-06	8.49316e-05	0.000608726	-22.4286	-160.751	22.4286	160.751
MED20	Mediator of RNA polymerase II transcription subunit 20 OS=Homo sapiens OX=9606 GN=MED20 PE=1 SV=1	-3.78676e-06	0.000451378	0.000574493	-119.199	-151.711	119.199	151.711
POGLUT1	Protein O-glucosyltransferase 1 OS=Homo sapiens OX=9606 GN=POGLUT1 PE=1 SV=1	-3.78676e-06	0.000173689	0.000557096	-45.8675	-147.117	45.8675	147.117
PEX3	Peroxisomal biogenesis factor 3 OS=Homo sapiens OX=9606 GN=PEX3 PE=1 SV=1	-3.78676e-06	0.000224171	0.000503174	-59.1986	-132.877	59.1986	132.877
EIF3I	Eukaryotic translation initiation factor 3 subunit I OS=Homo sapiens OX=9606 GN=EIF3I PE=1 SV=1	-3.78676e-06	0.00027565	0.000502471	-72.7931	-132.691	72.7931	132.691
ENY2	Transcription and mRNA export factor ENY2 OS=Homo sapiens OX=9606 GN=ENY2 PE=1 SV=1	-3.78676e-06	0.00145321	0.000493922	-383.76	-130.434	383.76	130.434
MRPL28	39S ribosomal protein L28, mitochondrial OS=Homo sapiens OX=9606 GN=MRPL28 PE=1 SV=4	-3.78676e-06	0.000852454	0.000460195	-225.114	-121.527	225.114	121.527
CDC6	Cell division control protein 6 homolog OS=Homo sapiens OX=9606 GN=CDC6 PE=1 SV=1	-3.78676e-06	0.000174822	0.000442152	-46.1665	-116.763	46.1665	116.763
TRMT10C	tRNA methyltransferase 10 homolog C OS=Homo sapiens OX=9606 GN=TRMT10C PE=1 SV=2	-3.78676e-06	0.000413765	0.000431314	-109.266	-113.901	109.266	113.901
BCL3	B-cell lymphoma 3 protein OS=Homo sapiens OX=9606 GN=BCL3 PE=1 SV=2	-3.78676e-06	6.47605e-05	0.000428016	-17.1018	-113.03	17.1018	113.03
SPG11	Spatacsin OS=Homo sapiens OX=9606 GN=SPG11 PE=1 SV=3	-3.78676e-06	0.000279057	0.000408846	-73.6927	-107.967	73.6927	107.967
AP2S1	AP complex subunit sigma OS=Homo sapiens OX=9606 GN=AP2S1 PE=1 SV=1	-3.78676e-06	0.000163487	0.000405992	-43.1733	-107.214	43.1733	107.214
TRMT13	tRNA:m(4)X modification enzyme TRM13 homolog OS=Homo sapiens OX=9606 GN=TRMT13 PE=1 SV=2	-3.78676e-06	7.93444e-05	0.000395942	-20.9531	-104.56	20.9531	104.56
HYOU1	Hypoxia up-regulated protein 1 OS=Homo sapiens OX=9606 GN=HYOU1 PE=1 SV=1	-3.78676e-06	0.000366381	0.000382716	-96.753	-101.067	96.753	101.067
MGAT1	Alpha-1,3-mannosyl-glycoprotein 2-beta-N-acetylglucosaminyltransferase OS=Homo sapiens OX=9606 GN=MGAT1 PE=1 SV=2	-3.78676e-06	0.000210676	0.000353064	-55.6349	-93.2363	55.6349	93.2363
IRAK3	Interleukin-1 receptor-associated kinase 3 OS=Homo sapiens OX=9606 GN=IRAK3 PE=1 SV=2	-3.78676e-06	0.000597895	0.000345679	-157.891	-91.2861	157.891	91.2861
LRPAP1	Alpha-2-macroglobulin receptor-associated protein OS=Homo sapiens OX=9606 GN=LRPAP1 PE=1 SV=1	-3.78676e-06	0.000925624	0.000343754	-244.437	-90.7777	244.437	90.7777
COPS4	COP9 signalosome complex subunit 4 OS=Homo sapiens OX=9606 GN=COPS4 PE=1 SV=1	-3.78676e-06	5.84398e-05	0.000326154	-15.4326	-86.1301	15.4326	86.1301
RDH10	Retinol dehydrogenase 10 OS=Homo sapiens OX=9606 GN=RDH10 PE=1 SV=1	-3.78676e-06	0.000251855	0.000292415	-66.5092	-77.2204	66.5092	77.2204
UCHL1	Ubiquitin carboxyl-terminal hydrolase OS=Homo sapiens OX=9606 GN=UCHL1 PE=1 SV=1	5.38409e-05	0.000586692	0.00405506	10.8968	75.3156	10.8968	75.3156
MAP2K2	Dual specificity mitogen-activated protein kinase kinase 2 OS=Homo sapiens OX=9606 GN=MAP2K2 PE=1 SV=1	-3.78676e-06	0.000225528	0.000284913	-59.5568	-75.2391	59.5568	75.2391
NDUFS2	NADH dehydrogenase [ubiquinone] iron-sulfur protein 2, mitochondrial OS=Homo sapiens OX=9606 GN=NDUFS2 PE=1 SV=2	-3.78676e-06	0.000414551	0.00027529	-109.474	-72.6979	109.474	72.6979
LGMN	Legumain OS=Homo sapiens OX=9606 GN=LGMN PE=1 SV=1	-3.78676e-06	0.000180746	0.00027385	-47.731	-72.3177	47.731	72.3177
POGK	Pogo transposable element with KRAB domain OS=Homo sapiens OX=9606 GN=POGK PE=1 SV=2	-3.78676e-06	0.000106063	0.00027372	-28.0088	-72.2834	28.0088	72.2834
PDPK1	3-phosphoinositide-dependent protein kinase 1 OS=Homo sapiens OX=9606 GN=PDPK1 PE=1 SV=1	-3.78676e-06	0.000306156	0.000269114	-80.8491	-71.0671	80.8491	71.0671
ANKRD30A	Ankyrin repeat domain-containing protein 30A OS=Homo sapiens OX=9606 GN=ANKRD30A PE=1 SV=1	-5.2671e-05	0.00150076	0.00370013	-28.4932	-70.2499	28.4932	70.2499
AMMECR1L	AMMECR1-like protein OS=Homo sapiens OX=9606 GN=AMMECR1L PE=1 SV=1	-3.78676e-06	7.10615e-05	0.000265849	-18.7658	-70.2049	18.7658	70.2049
SEL1L	Protein sel-1 homolog 1 OS=Homo sapiens OX=9606 GN=SEL1L PE=1 SV=3	-3.78676e-06	0.00104223	0.000253047	-275.229	-66.8241	275.229	66.8241
EIF3CL	Eukaryotic translation initiation factor 3 subunit C-like protein OS=Homo sapiens OX=9606 GN=EIF3CL PE=3 SV=1	-3.78676e-06	1.8791e-05	0.000248898	-4.96229	-65.7285	4.96229	65.7285
RYDEN	Repressor of yield of DENV protein OS=Homo sapiens OX=9606 GN=RYDEN PE=1 SV=2	-3.78676e-06	0.000174368	0.000231365	-46.0467	-61.0984	46.0467	61.0984
SUCO	SUN domain-containing ossification factor OS=Homo sapiens OX=9606 GN=SUCO PE=1 SV=1	-3.78676e-06	0.000256688	0.00021288	-67.7857	-56.2169	67.7857	56.2169
MORC4	MORC family CW-type zinc finger protein 4 OS=Homo sapiens OX=9606 GN=MORC4 PE=1 SV=2	-3.78676e-06	3.94485e-05	0.000207659	-10.4175	-54.8382	10.4175	54.8382
ERP29	Endoplasmic reticulum resident protein 29 OS=Homo sapiens OX=9606 GN=ERP29 PE=1 SV=4	-3.78676e-06	0.00256444	0.000188224	-677.212	-49.7057	677.212	49.7057
ARF6	ADP-ribosylation factor 6 OS=Homo sapiens OX=9606 GN=ARF6 PE=1 SV=2	-3.78676e-06	0.000128208	0.000177644	-33.8568	-46.9118	33.8568	46.9118
POLR3B	DNA-directed RNA polymerase III subunit RPC2 OS=Homo sapiens OX=9606 GN=POLR3B PE=1 SV=2	-3.78676e-06	0.000205083	0.000172984	-54.1579	-45.6812	54.1579	45.6812
EGR1	Early growth response protein 1 OS=Homo sapiens OX=9606 GN=EGR1 PE=1 SV=1	-3.78676e-06	0.000360243	0.000163097	-95.1322	-43.0704	95.1322	43.0704
GPR75-ASB3	Protein GPR75-ASB3 OS=Homo sapiens OX=9606 GN=GPR75-ASB3 PE=1 SV=1	-3.78676e-06	0.000100451	0.00016151	-26.5268	-42.6513	26.5268	42.6513
ELOVL2	Elongation of very long chain fatty acids protein 2 OS=Homo sapiens OX=9606 GN=ELOVL2 PE=1 SV=2	-3.78676e-06	0.000180711	0.000160403	-47.7218	-42.3588	47.7218	42.3588
YME1L1	ATP-dependent zinc metalloprotease YME1L1 OS=Homo sapiens OX=9606 GN=YME1L1 PE=1 SV=2	-3.78676e-06	8.31184e-05	0.000158125	-21.9497	-41.7573	21.9497	41.7573
ANKRD54	Ankyrin repeat domain-containing protein 54 OS=Homo sapiens OX=9606 GN=ANKRD54 PE=1 SV=2	9.42655e-06	0.000160156	0.000387305	16.9898	41.0866	16.9898	41.0866
COQ8A	Atypical kinase COQ8A, mitochondrial OS=Homo sapiens OX=9606 GN=COQ8A PE=1 SV=1	-3.78676e-06	0.000140106	0.000154736	-36.9988	-40.8623	36.9988	40.8623
ROCK1	Rho-associated protein kinase 1 OS=Homo sapiens OX=9606 GN=ROCK1 PE=1 SV=1	-3.78676e-06	5.2793e-05	0.000143144	-13.9415	-37.8012	13.9415	37.8012
ESPL1	Separin OS=Homo sapiens OX=9606 GN=ESPL1 PE=1 SV=3	-3.78676e-06	4.77734e-05	0.000140606	-12.6159	-37.131	12.6159	37.131
TAF8	Transcription initiation factor TFIID subunit 8 OS=Homo sapiens OX=9606 GN=TAF8 PE=1 SV=1	-3.78676e-06	0.000115554	0.000132986	-30.5152	-35.1187	30.5152	35.1187
MMAA	MMAA protein OS=Homo sapiens OX=9606 GN=MMAA PE=1 SV=1	-3.78676e-06	0.000127182	0.000129493	-33.5859	-34.1962	33.5859	34.1962
UGT1A6	UDP-glucuronosyltransferase 1-6 OS=Homo sapiens OX=9606 GN=UGT1A6 PE=1 SV=2	-3.78676e-06	0.00079514	0.000117317	-209.979	-30.9808	209.979	30.9808
B3GALT1	Beta-1,4-galactosyltransferase 1 OS=Homo sapiens OX=9606 GN=B4GALT1 PE=1 SV=5	-3.78676e-06	0.000194976	0.000116797	-51.4888	-30.8434	51.4888	30.8434
GSDMD	Gasdermin domain containing 1, isoform CRA_d OS=Homo sapiens OX=9606 GN=GSDMD PE=1 SV=1	-3.78676e-06	0.000261938	0.000114526	-69.1721	-30.2437	69.1721	30.2437
EHBP1L1	EH domain-binding protein 1-like protein 1 OS=Homo sapiens OX=9606 GN=EHBP1L1 PE=1 SV=2	-3.78676e-06	6.39321e-05	0.000101174	-16.883	-26.7179	16.883	26.7179
HM13	Minor histocompatibility antigen H13 OS=Homo sapiens OX=9606 GN=HM13 PE=1 SV=1	-3.78676e-06	0.00126861	9.91053e-05	-335.012	-26.1715	335.012	26.1715
BATF2	Basic leucine zipper transcriptional factor ATF-like 2 OS=Homo sapiens OX=9606 GN=BATF2 PE=1 SV=1	-3.78676e-06	9.3173e-05	9.47811e-05	-24.6049	-25.0296	24.6049	25.0296
JMJD6	Bifunctional arginine demethylase and lysyl-hydroxylase JMJD6 OS=Homo sapiens OX=9606 GN=JMJD6 PE=1 SV=1	6.1658e-05	0.000316921	0.00143948	5.13999	23.3461	5.13999	23.3461
JDP2	Jun dimerization protein 2 OS=Homo sapiens OX=9606 GN=JDP2 PE=1 SV=1	-3.78676e-06	4.68601e-05	8.70722e-05	-12.3747	-22.9938	12.3747	22.9938
CCNC	Cyclin-C OS=Homo sapiens OX=9606 GN=CCNC PE=1 SV=2	-3.78676e-06	0.000318691	7.98257e-05	-84.1593	-21.0802	84.1593	21.0802
AK6	Adenylate kinase isoenzyme 6 OS=Homo sapiens OX=9606 GN=AK6 PE=1 SV=1	-3.78676e-06	0.000258991	7.71214e-05	-68.3937	-20.366	68.3937	20.366
VPS52	Vacuolar protein sorting-associated protein 52 homolog OS=Homo sapiens OX=9606 GN=VPS52 PE=1 SV=1	7.5281e-05	0.000787965	0.00149363	10.467	19.8408	10.467	19.8408
TOR3A	Torsin-3A OS=Homo sapiens OX=9606 GN=TOR3A PE=1 SV=1	-3.78676e-06	0.00100258	7.27346e-05	-264.76	-19.2076	264.76	19.2076
GINS2	DNA replication complex GINS protein PSF3 OS=Homo sapiens OX=9606 GN=GINS3 PE=1 SV=1	-3.78676e-06	9.36802e-05	7.26856e-05	-24.7388	-19.1946	24.7388	19.1946
UBN2	Ubinuclein-2 OS=Homo sapiens OX=9606 GN=UBN2 PE=1 SV=2	-3.78676e-06	0.000770662	7.01769e-05	-203.515	-18.5322	203.515	18.5322
HOXB6	Homeobox protein Hox-B6 OS=Homo sapiens OX=9606 GN=HOXB6 PE=1 SV=4	0.000218296	0.00146933	0.00399881	6.73089	18.3183	6.73089	18.3183
GATB	Glutamyl-tRNA(Gln) amidotransferase subunit B, mitochondrial OS=Homo sapiens OX=9606 GN=GATB PE=1 SV=1	-1.17916e-06	9.69649e-05	1.92807e-05	-82.2321	-16.3512	82.2321	16.3512
	(Bos taurus) 55 kDa protein	-3.78676e-06	0.000893998	5.75801e-05	-236.085	-15.2056	236.085	15.2056
FRMD5	FERM domain-containing protein 5 OS=Homo sapiens OX=9606 GN=FRMD5 PE=1 SV=1	-3.78676e-06	0.000689659	5.75217e-05	-182.124	-15.1902	182.124	15.1902
ZYG11B	Protein zyg-11 homolog B OS=Homo sapiens OX=9606 GN=ZYG11B PE=1 SV=2	-3.78676e-06	0.000104893	5.63384e-05	-27.6999	-14.8777	27.6999	14.8777
CRYZ	Quinone oxidoreductase OS=Homo sapiens OX=9606 GN=CRYZ PE=1 SV=1	-3.78676e-06	3.23574e-05	5.61398e-05	-8.54486	-14.8253	8.54486	14.8253
MYO19	Unconventional myosin-XIX OS=Homo sapiens OX=9606 GN=MYO19 PE=1 SV=2	-3.78676e-06	0.000346601	5.23824e-05	-91.5297	-13.833	91.5297	13.833
UBE4A	Ubiquitin conjugation factor E4 A OS=Homo sapiens OX=9606 GN=UBE4A PE=1 SV=2	-3.78676e-06	1.43889e-05	4.97322e-05	-3.79978	-13.1332	3.79978	13.1332
AFF1	AF4/FMR2 family member 1 (Fragment) OS=Homo sapiens OX=9606 GN=AFF1 PE=1 SV=1	0.00024585	0.00114653	0.00317207	4.66354	12.9024	4.66354	12.9024
BCAP31	B-cell receptor-associated protein 31 OS=Homo sapiens OX=9606 GN=BCAP31 PE=1 SV=3	-3.78676e-06	9.37359e-05	4.74579e-05	-24.7536	-12.5326	24.7536	12.5326
SEPT7	Septin-7 OS=Homo sapiens OX=9606 GN=SEPT7 PE=1 SV=2	-2.83855e-05	0.000138806	0.000329462	-4.89003	-11.6067	4.89003	11.6067
PPP2R3A	Serine/threonine-protein phosphatase 2A regulatory subunit B'' subunit alpha OS=Homo sapiens OX=9606 GN=PPP2R3A PE=1 SV=1	-3.78676e-06	0.00011193	4.3936e-05	-29.5582	-11.6025	29.5582	11.6025
NEK4	Serine/threonine-protein kinase Nek4 OS=Homo sapiens OX=9606 GN=NEK4 PE=1 SV=2	5.79843e-05	0.000118123	0.000620495	2.03715	10.7011	2.03715	10.7011
LRRN4	Leucine-rich repeat neuronal protein 4 OS=Homo sapiens OX=9606 GN=LRRN4 PE=2 SV=3	-3.78676e-06	0.00122676	3.99241e-05	-323.959	-10.5431	323.959	10.5431
MEIS1	Homeobox protein Meis1 OS=Homo sapiens OX=9606 GN=MEIS1 PE=1 SV=1	3.08421e-05	0.000544345	0.000317408	17.6494	10.2914	17.6494	10.2914
MRPL14	39S ribosomal protein L14, mitochondrial OS=Homo sapiens OX=9606 GN=MRPL14 PE=1 SV=1	-2.73061e-05	0.000157818	0.000270007	-5.77958	-9.88815	5.77958	9.88815
PTPN13	Tyrosine-protein phosphatase non-receptor type 13 OS=Homo sapiens OX=9606 GN=PTPN13 PE=1 SV=2	9.30617e-05	0.00215562	0.000897348	23.1633	9.64251	23.1633	9.64251
NNT	NAD(P) transhydrogenase, mitochondrial OS=Homo sapiens OX=9606 GN=NNT PE=1 SV=3	-3.62689e-05	0.000447485	0.000317709	-12.338	-8.75983	12.338	8.75983
OSBPL11	Oxysterol-binding protein-related protein 11 OS=Homo sapiens OX=9606 GN=OSBPL11 PE=1 SV=2	9.36921e-05	0.000681559	0.000760313	7.27446	8.11502	7.27446	8.11502
CNPY3	Protein canopy homolog 3 OS=Homo sapiens OX=9606 GN=CNPY3 PE=1 SV=1	-3.78676e-06	0.000142624	2.90724e-05	-37.6637	-7.67737	37.6637	7.67737
ARFRP1	ADP-ribosylation factor-related protein 1 OS=Homo sapiens OX=9606 GN=ARFRP1 PE=1 SV=1	-3.78676e-06	3.25648e-05	2.90489e-05	-8.59964	-7.67118	8.59964	7.67118
COQ8B	Atypical kinase COQ8B, mitochondrial OS=Homo sapiens OX=9606 GN=COQ8B PE=1 SV=2	0.000288446	0.00116047	0.00209568	4.02319	7.26543	4.02319	7.26543
ACSF2	Acyl-CoA synthetase family member 2, mitochondrial OS=Homo sapiens OX=9606 GN=ACSF2 PE=1 SV=2	0.000104888	0.000474299	0.000743087	4.52196	7.08457	4.52196	7.08457
NDUFA5	NADH dehydrogenase [ubiquinone] 1 alpha subcomplex subunit 5 OS=Homo sapiens OX=9606 GN=NDUFA5 PE=1 SV=3	-0.000213338	0.0010209	0.00130662	-4.78535	-6.12468	4.78535	6.12468
RMI2	RecQ-mediated genome instability protein 2 OS=Homo sapiens OX=9606 GN=RMI2 PE=1 SV=2	0.00044858	0.000817011	0.00263985	1.82133	5.8849	1.82133	5.8849
MEIS2	Homeobox protein Meis2 OS=Homo sapiens OX=9606 GN=MEIS2 PE=1 SV=2	4.30934e-05	0.000513239	0.000243968	11.9099	5.66138	11.9099	5.66138
DNMT1	DNA (cytosine-5)-methyltransferase 1 (Fragment) OS=Homo sapiens OX=9606 GN=DNMT1 PE=1 SV=1	0.00020129	0.000458758	0.00113816	2.27909	5.65435	2.27909	5.65435
FARS2	Phenylalanine--tRNA ligase, mitochondrial OS=Homo sapiens OX=9606 GN=FARS2 PE=1 SV=1	0.00023471	0.000827379	0.00125416	3.52512	5.34347	3.52512	5.34347
TPM4	Tropomyosin alpha-4 chain OS=Homo sapiens OX=9606 GN=TPM4 PE=1 SV=1	1.79215e-05	0.000195442	9.39008e-05	10.9054	5.23956	10.9054	5.23956
MRPL41	39S ribosomal protein L41, mitochondrial OS=Homo sapiens OX=9606 GN=MRPL41 PE=1 SV=1	-0.000127208	0.000272057	0.000607523	-2.13867	-4.77582	2.13867	4.77582
DOLK	Dolichol kinase OS=Homo sapiens OX=9606 GN=DOLK PE=1 SV=1	5.08062e-05	0.000220146	0.000231688	4.33306	4.56023	4.33306	4.56023
ZBTB33	Transcriptional regulator Kaiso OS=Homo sapiens OX=9606 GN=ZBTB33 PE=1 SV=2	9.35311e-05	0.000302317	0.000419411	3.23226	4.48419	3.23226	4.48419
HAX1	HCLS1-associated protein X-1 OS=Homo sapiens OX=9606 GN=HAX1 PE=1 SV=2	3.09591e-05	0.000407778	0.000134912	13.1715	4.35773	13.1715	4.35773
MARK3	Non-specific serine/threonine protein kinase OS=Homo sapiens OX=9606 GN=MARK3 PE=1 SV=2	8.11328e-05	0.000144821	0.000311605	1.78498	3.84068	1.78498	3.84068
RPS15	40S ribosomal protein S15 OS=Homo sapiens OX=9606 GN=RPS15 PE=1 SV=1	0.000270485	0.000445359	0.000966934	1.64652	3.57482	1.64652	3.57482
SGPL1	Sphingosine-1-phosphate lyase 1 OS=Homo sapiens OX=9606 GN=SGPL1 PE=1 SV=3	2.28859e-05	0.000179022	8.16542e-05	7.82237	3.56788	7.82237	3.56788
ZNF629	Zinc finger protein 629 OS=Homo sapiens OX=9606 GN=ZNF629 PE=1 SV=2	2.48709e-05	4.67297e-05	8.20944e-05	1.87889	3.30082	1.87889	3.30082
LGALS3BP	Galectin-3-binding protein OS=Homo sapiens OX=9606 GN=LGALS3BP PE=1 SV=1	0.000490276	0.00289411	0.0016162	5.90302	3.29651	5.90302	3.29651
HOXA9	Homeobox protein Hox-A9 OS=Homo sapiens OX=9606 GN=HOXA9 PE=1 SV=4	0.00128108	0.0019627	0.00399881	1.53207	3.12144	1.53207	3.12144
TNFSF10	Tumor necrosis factor ligand superfamily member 10 OS=Homo sapiens OX=9606 GN=TNFSF10 PE=1 SV=1	0.000103177	0.000264341	0.000304822	2.56202	2.95436	2.56202	2.95436
GLS	Glutaminase kidney isoform, mitochondrial OS=Homo sapiens OX=9606 GN=GLS PE=1 SV=1	0.000718047	0.00122716	0.00185941	1.70902	2.58953	1.70902	2.58953
GPR180	Integral membrane protein GPR180 OS=Homo sapiens OX=9606 GN=GPR180 PE=2 SV=1	0.000121573	0.000196629	0.000312718	1.61737	2.57226	1.61737	2.57226
MEAF6	Chromatin modification-related protein MEAF6 OS=Homo sapiens OX=9606 GN=MEAF6 PE=1 SV=1	0.00885343	0.0207739	0.0218641	2.34643	2.46956	2.34643	2.46956
HPF1	Histone PARylation factor 1 OS=Homo sapiens OX=9606 GN=HPF1 PE=1 SV=2	0.000224765	0.000566021	0.000549172	2.51828	2.44332	2.51828	2.44332
MLLT3	Protein AF-9 OS=Homo sapiens OX=9606 GN=MLLT3 PE=1 SV=2	0.000147343	0.000295308	0.000337437	2.00422	2.29014	2.00422	2.29014
TAPBP	Tapasin OS=Homo sapiens OX=9606 GN=TAPBP PE=1 SV=1	0.000624537	0.00386399	0.00134151	6.18696	2.14801	6.18696	2.14801
CPT1A	Carnitine O-palmitoyltransferase 1, liver isoform OS=Homo sapiens OX=9606 GN=CPT1A PE=1 SV=2	0.00021549	0.00117992	0.000460954	5.47551	2.13909	5.47551	2.13909
COX5A	Cytochrome c oxidase subunit 5A, mitochondrial OS=Homo sapiens OX=9606 GN=COX5A PE=1 SV=2	0.000911799	0.00183517	0.00180129	2.01269	1.97553	2.01269	1.97553
MVB12A	Multivesicular body subunit 12A OS=Homo sapiens OX=9606 GN=MVB12A PE=1 SV=1	0.000532294	0.00423853	0.00101077	7.96275	1.89889	7.96275	1.89889
SLC39A7	Zinc transporter SLC39A7 OS=Homo sapiens OX=9606 GN=SLC39A7 PE=1 SV=2	0.00323561	0.00754451	0.00609812	2.33171	1.88469	2.33171	1.88469
RPL5	60S ribosomal protein L5 OS=Homo sapiens OX=9606 GN=RPL5 PE=1 SV=3	0.00116722	0.00198459	0.00212852	1.70027	1.82359	1.70027	1.82359
B4GALT7	Beta-1,4-galactosyltransferase 7 OS=Homo sapiens OX=9606 GN=B4GALT7 PE=1 SV=1	8.63608e-05	0.000236936	0.000148153	2.74356	1.71551	2.74356	1.71551
PRL32	60S ribosomal protein L32 OS=Homo sapiens OX=9606 GN=RPL32 PE=1 SV=1	0.00161192	0.00272027	0.00273954	1.68759	1.69955	1.68759	1.69955
OSTC	Oligosaccharyltransferase complex subunit OSTC OS=Homo sapiens OX=9606 GN=OSTC PE=1 SV=1	0.000357205	0.000658174	0.000595981	1.84256	1.66846	1.84256	1.66846
RRAS2	Ras-related protein R-Ras2 OS=Homo sapiens OX=9606 GN=RRAS2 PE=1 SV=1	0.000331669	0.000694186	0.000530271	2.09301	1.5988	2.09301	1.5988
