# Supplementary material for: Unbiased proteomic mapping of the LINE-1 promoter using CRISPR Cas9
Source: Mob DNA. 2021 Aug 23;12:21. doi: 10.1186/s13100-021-00249-9 (PMC8381588; doi:10.1186/s13100-021-00249-9)
Supplement: Supplementary file 4 — Additional file 4: Supplemental Table 2. gRNA and qPCR Primer Sequences [file 13100_2021_249_MOESM4_ESM.xlsx]

## Sheet: Sheet1
Supplemental Table 2
Primers	Sequence
DUSP1_F	ACCACCACCGTGTTCAACTT
DUSP1_R	AGAGGTCGTAATGGGGCTCT
sgRNA	Sequence (5'->3')
L1 gRNA_1	GCCCTGCTTCGGCTCGCGCA
L1 gRNA_2	GTCTTCTGCGTCGCTCACGC
L1 gRNA_3	TGGGAGTGACCCGATTTTCC
L1 gRNA_4	TGGTGCGCCGTTTCTTAAGC
L1 gRNA_5	GCGTGAGCGACGCAGAAGAC
L1 gRNA_6	TGGCCGAATAGGAACAGCTC
L1 gRNA_7	ACGAGACTATATCCCACACC
L1 gRNA_8	CTGAGCCAGGTGTGGGATAT
